# Supplementary material for: Bioarchaeological evidence of one of the earliest Islamic burials in the Levant
Source: Commun Biol. 2022 Jun 7;5:554. doi: 10.1038/s42003-022-03508-4 (PMC9174286; doi:10.1038/s42003-022-03508-4)
Supplement: Supplementary file 3 — Supplementary Data 1 [file 42003_2022_3508_MOESM3_ESM.xlsx]

## Sheet: Fig 2 PCA
Sample	PC1	PC2	Pop
Egypt12AQ172	-0.0785	-0.0556	Egyptian
Egypt15AQ172	-0.0794	-0.0563	Egyptian
Egypt17AQ176	-0.0722	-0.058	Egyptian
Egypt1AQ172	-0.0738	-0.0523	Egyptian
Egypt22TD21	-0.0736	-0.0499	Egyptian
Egypt3AQ172	-0.067	-0.0398	Egyptian
Egypt5AQ172	-0.0733	-0.0623	Egyptian
Egypt7AQ172	-0.0718	-0.0552	Egyptian
Egypt8AT113	-0.0859	-0.0556	Egyptian
Egypt9AQ172	-0.0783	-0.0543	Egyptian
Egypt9AQ177	-0.0806	-0.0708	Egyptian
Egypt1	-0.0933	-0.0976	Egyptian
Egypt10	-0.0749	-0.0755	Egyptian
Egypt11	-0.0914	-0.1138	Egyptian
Egypt12	-0.0857	-0.0735	Egyptian
Egypt3	-0.085	-0.102	Egyptian
Egypt7	-0.0932	-0.0203	Egyptian
Egypt9	-0.0657	-0.0463	Egyptian
LIB7	-0.1031	-0.0507	Libyan
LIB13	-0.1146	-0.0909	Libyan
LIB18	-0.1074	-0.0402	Libyan
LIB27	-0.111	-0.052	Libyan
LIB30	-0.1071	-0.0404	Libyan
LibyanJew1104	-0.0088	0.0036	Jew_Libyan
LibyanJew1263	-0.0185	-0.003	Jew_Libyan
LibyanJew1438	-0.0217	-0.0126	Jew_Libyan
LibyanJew1462	-0.0101	-0.0022	Jew_Libyan
LibyanJew1601	-0.0134	-0.0017	Jew_Libyan
LibyanJew1605	-0.017	-0.0086	Jew_Libyan
LibyanJew1611	-0.0142	-0.0012	Jew_Libyan
LibyanJew1639	-0.0158	0.0019	Jew_Libyan
LibyanJew1659	-0.0204	-0.003	Jew_Libyan
MoroccanJew4634	-0.0031	0.0018	Jew_Moroccan
MoroccanJew4683	-0.003	0.0004	Jew_Moroccan
MoroccanJew4692	-0.0067	0	Jew_Moroccan
MoroccanJew4789	-0.0029	-0.0041	Jew_Moroccan
MoroccanJew5126	-0.0045	-0.0051	Jew_Moroccan
MoroccanJew5168	-0.0043	-0.0041	Jew_Moroccan
TunisianJew1170	-0.0117	0.0075	Jew_Tunisian
TunisianJew1421	-0.0137	-0.0052	Jew_Tunisian
TunisianJew1507	-0.0235	-0.0013	Jew_Tunisian
TunisianJew1511	-0.0113	0.0008	Jew_Tunisian
TunisianJew1531	-0.0139	0.0057	Jew_Tunisian
TunisianJew1544	-0.0098	-0.006	Jew_Tunisian
TunisianJew1763	-0.0199	0.0048	Jew_Tunisian
abh107	0.0513	-0.0028	Abkhasian
abh119	0.0517	0.0018	Abkhasian
abh122	0.0487	0	Abkhasian
abh133	0.0585	-0.0039	Abkhasian
abh147	0.0511	0.0017	Abkhasian
abh154	0.0461	0.0058	Abkhasian
abh24	0.0434	-0.0116	Abkhasian
abh27	0.0519	0.002	Abkhasian
abh41	0.0596	-0.0069	Abkhasian
HGDP01381	0.0603	-0.0048	Adygei
HGDP01382	0.0555	0.0006	Adygei
HGDP01383	0.0549	0.0002	Adygei
HGDP01385	0.0532	-0.0018	Adygei
HGDP01386	0.0536	-0.0051	Adygei
HGDP01387	0.0543	-0.001	Adygei
HGDP01396	0.0512	-0.0089	Adygei
HGDP01397	0.0549	-0.0094	Adygei
HGDP01398	0.0531	-0.0027	Adygei
HGDP01399	0.0535	-0.0091	Adygei
HGDP01400	0.0537	-0.0027	Adygei
HGDP01401	0.0546	-0.0074	Adygei
HGDP01402	0.0597	-0.002	Adygei
HGDP01403	0.0511	0.0039	Adygei
HGDP01404	0.0545	-0.0061	Adygei
NA13626	0.0563	-0.002	Adygei
armenia102	0.0325	0.0032	Armenian
armenia106	0.0337	0.0104	Armenian
armenia139	0.0186	0.0139	Armenian
armenia162	0.029	0.0056	Armenian
armenia176	0.0265	0.0064	Armenian
armenia191	0.0324	0.0066	Armenian
armenia279	0.0217	0.0073	Armenian
armenia293	0.035	-0.0004	Armenian
armenia86	0.03	0.0049	Armenian
armenia91	0.0249	0.015	Armenian
AshkenaziJew5704	0.0153	0.0042	Jew_Ashkenazi
AshkenaziJew5728	0.0161	-0.0006	Jew_Ashkenazi
AshkenaziJew5779	0.0119	0.0026	Jew_Ashkenazi
AshkenaziJew5782	0.0167	-0.0012	Jew_Ashkenazi
AshkenaziJew5783	0.017	0.0015	Jew_Ashkenazi
AshkenaziJew5788	0.0151	0.0054	Jew_Ashkenazi
AshkenaziJew5790	0.0088	0.0002	Jew_Ashkenazi
bal102	0.0537	-0.0099	Balkar
bal124	0.0568	-0.0095	Balkar
bal136	0.0518	-0.0013	Balkar
bal22	0.0573	-0.004	Balkar
bal41	0.0545	-0.0077	Balkar
bal42	0.0555	-0.014	Balkar
bal45	0.0575	-0.0096	Balkar
bal50	0.0552	-0.0026	Balkar
bal64	0.0537	-0.0169	Balkar
bal97	0.0526	-0.0069	Balkar
ch113	0.0585	-0.0085	Chechen
ch126	0.0574	-0.015	Chechen
ch16	0.0517	-0.0036	Chechen
ch174	0.0558	-0.0055	Chechen
ch179	0.0577	-0.0111	Chechen
ch193	0.054	-0.0012	Chechen
ch21	0.0609	-0.0125	Chechen
ch3	0.0547	-0.0167	Chechen
ch31	0.0564	-0.0037	Chechen
CYP 19.00	0.0098	0.0022	Cypriot
CYP 2.00	0.0108	0.0118	Cypriot
CYP 5.00	0.0094	0.0091	Cypriot
Cyprus13AJ19	0.0177	0.0057	Cypriot
Cyprus21AJ19	0.007	0.0154	Cypriot
Cyprus22AJ19	0.0085	0.0199	Cypriot
Cyprus24AJ19	0.0099	0.0118	Cypriot
Cyprus2AJ19	-0.0001	0.018	Cypriot
HGDP00557	0.0039	0.0277	Druze
HGDP00558	0.003	0.0338	Druze
HGDP00559	0.0048	0.0223	Druze
HGDP00560	0.0078	0.0236	Druze
HGDP00561	0.0001	0.0112	Druze
HGDP00562	0.0022	0.0239	Druze
HGDP00563	-0.0019	0.0082	Druze
HGDP00564	0.0051	0.0229	Druze
HGDP00565	0.0021	0.0253	Druze
HGDP00566	-0.0041	0.0212	Druze
HGDP00567	-0.0005	0.0372	Druze
HGDP00568	0.0107	0.0286	Druze
HGDP00569	0.0048	0.0216	Druze
HGDP00571	0.0126	0.0238	Druze
HGDP00572	0.0035	0.0184	Druze
HGDP00573	0.0021	0.0205	Druze
HGDP00574	0.003	0.0243	Druze
HGDP00575	0.0078	0.0286	Druze
HGDP00577	0.0026	0.0242	Druze
HGDP00578	-0.001	0.015	Druze
HGDP00579	-0.0008	0.0139	Druze
HGDP00580	0.0028	0.0194	Druze
HGDP00582	-0.0013	0.0105	Druze
HGDP00583	0.0086	0.0296	Druze
HGDP00584	0.0029	0.0137	Druze
HGDP00586	-0.0024	0.0193	Druze
HGDP00587	0.0046	0.0114	Druze
HGDP00588	0	0.0306	Druze
HGDP00591	0.0064	0.0219	Druze
HGDP00594	-0.0005	0.0321	Druze
HGDP00595	0.0075	0.0188	Druze
HGDP00597	0.0011	0.0163	Druze
HGDP00598	-0.0027	0.0185	Druze
HGDP00599	0.0134	0.0226	Druze
HGDP00600	0.0007	0.0157	Druze
HGDP00601	0.0014	0.0212	Druze
HGDP00602	0.0055	0.0146	Druze
HGDP00604	0.0065	0.0329	Druze
HGDP00606	0.0033	0.016	Druze
GeorgianJew1577	0.0238	0.0123	Jew_Georgian
GeorgianJew1594	0.0252	0.0167	Jew_Georgian
GeorgianJew1607	0.025	0.0026	Jew_Georgian
GeorgianJew1654	0.0191	0.0129	Jew_Georgian
GeorgianJew1671	0.0212	0.0071	Jew_Georgian
GeorgianJew1883	0.0227	0.0089	Jew_Georgian
GeorgianJew1971	0.0234	0.0166	Jew_Georgian
mg22	0.0483	0.0017	Georgian
mg23	0.0471	0.0087	Georgian
mg27	0.0485	0.0018	Georgian
mg31	0.0477	-0.0057	Georgian
mg34	0.0506	0.0005	Georgian
mg40	0.052	0.0001	Georgian
mg43	0.0517	-0.0047	Georgian
mg47	0.049	0.001	Georgian
mg49	0.0499	0.0003	Georgian
mg62	0.0497	0.0045	Georgian
iran11	0.0367	-0.0087	Iranian
iran14	0.0292	-0.0146	Iranian
iran16	0.0342	-0.0091	Iranian
iran17	0.0266	-0.023	Iranian
iran19	0.0279	-0.0054	Iranian
iran20	0.0256	-0.0141	Iranian
iran2	0.0336	-0.005	Iranian
iran3	0.0214	-0.008	Iranian
PV029	0.0288	-0.0003	Iranian
PV030	0.0251	-0.003	Iranian
PV031	0.0274	-0.0109	Iranian
PV032	0.0283	-0.0035	Iranian
PV033	0.0244	-0.012	Iranian
PV034	0.0285	-0.0015	Iranian
PV035	0.0304	-0.003	Iranian
PV036	0.0214	-0.0154	Iranian
PV037	0.0201	-0.017	Iranian
PV038	0.0317	-0.0144	Iranian
PV019	0.0383	-0.0128	Iranian
PV020	0.0354	-0.0042	Iranian
PV021	0.0375	-0.0056	Iranian
PV022	0.0396	-0.0087	Iranian
PV023	0.0401	-0.0028	Iranian
PV024	0.0392	-0.0035	Iranian
PV025	0.0353	-0.0018	Iranian
PV026	0.0414	-0.0157	Iranian
PV027	0.038	-0.0082	Iranian
PV028	0.0405	-0.0047	Iranian
PV009	0.0272	-0.0006	Iranian
PV010	0.0273	-0.0018	Iranian
PV011	0.0273	-0.0013	Iranian
PV012	0.0266	0.0003	Iranian
PV013	0.0296	-0.003	Iranian
PV014	0.0335	-0.0001	Iranian
PV015	0.0262	-0.0006	Iranian
PV016	0.0249	-0.0001	Iranian
PV017	0.0329	-0.0004	Iranian
PV018	0.031	-0.0019	Iranian
PV001	0.0228	-0.029	Iranian_Bandari
PV002	-0.0466	-0.1656	Iranian_Bandari
PV003	0.022	-0.0287	Iranian_Bandari
PV004	0.0279	-0.0397	Iranian_Bandari
PV005	0.0333	-0.0323	Iranian_Bandari
PV006	-0.0083	-0.1024	Iranian_Bandari
PV007	0.0214	-0.0342	Iranian_Bandari
PV008	0.0143	-0.0457	Iranian_Bandari
IranianJew1132	0.0128	0.0125	Jew_Iranian
IranianJew1143	0.0137	0.0164	Jew_Iranian
IranianJew1159	0.0144	0.0141	Jew_Iranian
IranianJew1409	0.0184	0.0164	Jew_Iranian
IranianJew1513	0.0137	0.0123	Jew_Iranian
IranianJew1556	0.0136	0.0127	Jew_Iranian
IranianJew1557	0.0222	0.0029	Jew_Iranian
IranianJew1832	0.0157	0.0101	Jew_Iranian
IranianJew1845	0.0141	0.0107	Jew_Iranian
IraqiJew1417	0.0112	0.0199	Jew_iraqi
IraqiJew1430	0.0105	0.0135	Jew_iraqi
IraqiJew1771	0.01	0.009	Jew_iraqi
IraqiJew4061	0.0079	0.0177	Jew_iraqi
IraqiJew4241	0.0101	0.0118	Jew_iraqi
IraqiJew4291	0.0087	0.0144	Jew_iraqi
SR23	0.0181	0.0049	Sicilian
SR44	0.0109	0.0057	Sicilian
SR48R	0.0144	0.0091	Sicilian
SR60	0.0096	0.0144	Sicilian
SR64	0.0136	0.0086	Sicilian
TP04	0.0156	0.0043	Sicilian
TP05	0.0098	0.0126	Sicilian
TP06	0.0139	0.0093	Sicilian
TP07	0.0055	0.0068	Sicilian
TP08	0.0149	0.0073	Sicilian
TP25	0.014	0.007	Sicilian
Jordan214	-0.0175	-0.013	Jordanian
Jordan307	-0.0328	-0.0217	Jordanian
Jordan384	-0.0295	-0.0292	Jordanian
Jordan445	-0.0193	-0.013	Jordanian
Jordan503	-0.0086	-0.0208	Jordanian
Jordan543	-0.0271	-0.0177	Jordanian
Jordan603	-0.0245	-0.0174	Jordanian
Jordan62	-0.0396	-0.036	Jordanian
Jordan646	-0.0283	-0.0259	Jordanian
kumyks40	0.0438	-0.0008	Kumyk
kumyks41	0.0543	-0.019	Kumyk
kumyks44	0.0492	-0.0116	Kumyk
kumyks90	0.0574	-0.0183	Kumyk
kumyks93	0.0555	-0.0069	Kumyk
kumyks94	0.0466	-0.0103	Kumyk
kumyks97	0.0475	-0.011	Kumyk
kumyks98	0.0519	-0.0109	Kumyk
Lebanon1	-0.0004	0.0114	Lebanese
Lebanon2	-0.0056	0.0014	Lebanese
Lebanon3	-0.008	-0.0126	Lebanese
Lebanon4	-0.039	-0.0246	Lebanese
Lebanon5	-0.0444	-0.0336	Lebanese
Lebanon6	0.0086	-0.0208	Lebanese
Lebanon7	-0.0082	-0.0045	Lebanese
Lebanon8	0.0057	-0.0083	Lebanese
Lebanese1AQ127	-0.0008	0.0108	Lebanese_Christian
Lebanese1AQ170	0.0014	0.0098	Lebanese_Christian
Lebanese2AQ121	-0.0104	0.003	Lebanese_Muslim
Lebanese2AQ127	-0.0079	-0.0087	Lebanese_Muslim
Lebanese4AQ115	0.004	0.0078	Lebanese_Christian
Lebanese6AQ115	0.0004	0.0115	Lebanese_Christian
Lebanese6AQ170	-0.0001	0.0116	Lebanese_Christian
Lebanese6AS15	0.0005	-0.001	Lebanese_Muslim
Lebanese7AQ150	0.004	-0.0014	Lebanese_Muslim
Lebanese7AR20	0.0023	0.0136	Lebanese_Muslim
Lebanese7AR23	0.0008	0	Lebanese_Muslim
Lebanese8AS15	0.0024	0.0146	Lebanese_Christian
Lebanese10AQ127	-0.015	-0.0027	Lebanese_Muslim
Lebanese10AR37	0.0027	0.0153	Lebanese_Christian
Lebanese11AS14	-0.0004	0.0168	Lebanese_Muslim
Lebanese15AR37	-0.0077	0.001	Lebanese_Christian
Lebanese20AR21	-0.0029	0.0099	Lebanese_Muslim
Lebanese22BA23	0.0022	0.0099	Lebanese_Christian
Lebanese24AR27	-0.0036	-0.0046	Lebanese_Muslim
Lebanese30AR21	-0.0065	-0.0091	Lebanese_Muslim
lez31	0.0535	-0.0058	Lezgin
lez33	0.0539	-0.0048	Lezgin
lez36	0.0518	-0.0117	Lezgin
lez37	0.0548	-0.0079	Lezgin
lez38	0.0534	-0.0271	Lezgin
lez40	0.0577	-0.0146	Lezgin
lez49	0.0555	-0.0081	Lezgin
lez7	0.0532	-0.0069	Lezgin
lez9	0.0576	-0.0114	Lezgin
NorthOssetia11	0.0531	-0.0098	North_Ossetian
NorthOssetia12	0.0576	-0.0096	North_Ossetian
NorthOssetia14	0.0569	-0.0073	North_Ossetian
NorthOssetia17	0.051	-0.0051	North_Ossetian
NorthOssetia19	0.0573	-0.0124	North_Ossetian
NorthOssetia2	0.0542	-0.0071	North_Ossetian
NorthOssetia3	0.0561	-0.0117	North_Ossetian
NorthOssetia5	0.0563	-0.0074	North_Ossetian
NorthOssetia8	0.0555	-0.0045	North_Ossetian
NorthOssetia9	0.0581	-0.0106	North_Ossetian
syria361	0.0207	0.0097	Syrian
syria4	-0.0088	-0.004	Syrian
syria461	-0.0414	-0.0333	Syrian
syria464	-0.0249	-0.0131	Syrian
syria485	-0.008	-0.0156	Syrian
syria520	-0.0338	-0.0332	Syrian
syria6	-0.0284	-0.0264	Syrian
syria7	-0.0316	-0.0265	Syrian
Assyrian151	0.021	0.0147	Assyrian
Assyrian152	0.023	0.007	Assyrian
Assyrian153	0.0235	0.0069	Assyrian
Assyrian155	0.0152	0.0103	Assyrian
Assyrian159	0.0166	0.0154	Assyrian
Assyrian160	0.0293	0.0055	Assyrian
Assyrian161	0.0225	0.0048	Assyrian
Assyrian162	0.0179	0.0098	Assyrian
Assyrian163	0.0234	0.0142	Assyrian
Assyrian164	0.0155	0.0134	Assyrian
Assyrian165	0.0246	0.0093	Assyrian
Adana23108	0.0036	0.0091	Turkish
Adana23112	0.028	-0.0044	Turkish
Adana23113	0.035	-0.0019	Turkish
Adana23114	0.0283	-0.0032	Turkish
Adana23117	0.0267	-0.0029	Turkish
Adana23133	0.0227	-0.0015	Turkish
Adana23136	0.0053	0.0084	Turkish
Adana23144	0.0305	-0.0178	Turkish
Adana23147	0.0138	-0.0029	Turkish
Adana23150	0.0306	-0.0038	Turkish
Aydin18112	0.0306	-0.0083	Turkish
Aydin18419	0.035	-0.0101	Turkish
Aydin18483	0.0381	-0.0168	Turkish
Aydin18596	0.0371	-0.0114	Turkish
Aydin18636	0.0306	-0.0062	Turkish
Aydin18784	0.0305	-0.0069	Turkish
Aydin18873	0.033	-0.0043	Turkish
Balikesir16653	0.0398	-0.0182	Turkish
Balikesir16675	0.0366	-0.0091	Turkish
Balikesir16790	0.0413	-0.0134	Turkish
Balikesir16837	0.0458	-0.0019	Turkish
Balikesir16887	0.0369	-0.0099	Turkish
Balikesir17006	0.0382	-0.011	Turkish
Istanbul15781	0.0307	-0.0113	Turkish
Istanbul17778	0.0368	-0.0034	Turkish
Istanbul19185	0.0361	0.0012	Turkish
Istanbul19708	0.0359	-0.0016	Turkish
Istanbul19810	0.0392	-0.0057	Turkish
Istanbul20010	0.0316	0.0009	Turkish
Istanbul20040	0.0296	-0.0033	Turkish
Istanbul25081	0.0342	-0.0022	Turkish
Istanbul25095	0.0368	-0.0023	Turkish
Istanbul25098	0.0346	0.0025	Turkish
SephardiJewTurkey4950	0.0078	0.0124	Jew_Turkish
SephardiJewTurkey4953	-0.0052	0.0108	Jew_Turkish
SephardiJewTurkey4955	0.0027	0.0068	Jew_Turkish
SephardiJewTurkey5033	0.0018	0.0089	Jew_Turkish
SephardiJewTurkey5075	0.0063	0.0145	Jew_Turkish
SephardiJewTurkey5832	0.0033	0.0131	Jew_Turkish
SephardiJewTurkey5877	0.0086	0.0093	Jew_Turkish
SephardiJewTurkey6077	-0.0021	0.0191	Jew_Turkish
Kayseri23271	0.03	0.0012	Turkish
Kayseri23549	0.028	0.0007	Turkish
Kayseri23892	0.0251	-0.0026	Turkish
Kayseri23967	0.0324	-0.0049	Turkish
Kayseri24032	0.0312	0.0036	Turkish
Kayseri24075	0.031	0.0025	Turkish
Kayseri24266	0.031	-0.0014	Turkish
Kayseri24276	0.0283	0.0068	Turkish
Kayseri24392	0.028	-0.0003	Turkish
Kayseri24402	0.0315	-0.0021	Turkish
Trabzon21173	0.0372	0.0076	Turkish
Trabzon21174	0.035	0.0074	Turkish
Trabzon21177	0.0331	0.0116	Turkish
Trabzon21515	0.0347	0.0121	Turkish
Trabzon21534	0.0303	0.0087	Turkish
Trabzon21544	0.0342	0.0101	Turkish
Trabzon21557	0.0319	0.0088	Turkish
Trabzon21575	0.0365	0.0047	Turkish
Trabzon21645	0.0358	0.0103	Turkish
Turkish4BA57	0.0326	0.0005	Turkish
Turkish7BA57	0.0323	-0.0096	Turkish
Turkish8BA62	0.0333	-0.007	Turkish
Turkish9BA57	0.0323	-0.0051	Turkish
HGDP00607	-0.1022	0.1202	BedouinB
HGDP00608	-0.0757	0.0715	BedouinB
HGDP00609	-0.0592	-0.0244	BedouinA
HGDP00610	-0.1081	0.1583	BedouinB
HGDP00611	-0.0809	-0.0613	BedouinA
HGDP00612	-0.1107	0.1705	BedouinB
HGDP00613	-0.0343	-0.0167	BedouinA
HGDP00614	-0.0496	-0.0061	BedouinA
HGDP00615	-0.0441	0.0103	BedouinA
HGDP00616	-0.1081	0.1647	BedouinB
HGDP00618	-0.1071	0.1531	BedouinB
HGDP00619	-0.0419	-0.0108	BedouinA
HGDP00620	-0.0704	-0.0429	BedouinA
HGDP00622	-0.0552	0.0083	BedouinA
HGDP00623	-0.1079	0.1376	BedouinB
HGDP00624	-0.097	0.1196	BedouinB
HGDP00625	-0.0479	0.0142	BedouinA
HGDP00626	-0.0458	0.0071	BedouinA
HGDP00628	-0.0471	0.0022	BedouinA
HGDP00629	-0.057	-0.0203	BedouinA
HGDP00630	-0.1145	0.1783	BedouinB
HGDP00631	-0.1111	0.1723	BedouinB
HGDP00632	-0.0695	-0.0417	BedouinA
HGDP00634	-0.0702	-0.0451	BedouinA
HGDP00635	-0.0514	-0.0305	BedouinA
HGDP00636	-0.0886	0.1078	BedouinB
HGDP00637	-0.0506	-0.015	BedouinA
HGDP00638	-0.0744	-0.039	BedouinA
HGDP00639	-0.064	0.0463	BedouinA
HGDP00640	-0.0747	-0.0537	BedouinA
HGDP00641	-0.0944	0.1273	BedouinB
HGDP00642	-0.0476	0.0081	BedouinA
HGDP00643	-0.0971	0.1352	BedouinB
HGDP00644	-0.0371	-0.0067	BedouinA
HGDP00645	-0.0459	-0.0263	BedouinA
HGDP00646	-0.0886	-0.0654	BedouinA
HGDP00647	-0.0507	-0.0068	BedouinA
HGDP00648	-0.0976	0.1389	BedouinB
HGDP00649	-0.1073	0.179	BedouinB
HGDP00650	-0.0912	0.1313	BedouinB
HGDP00651	-0.091	0.1078	BedouinB
HGDP00653	-0.0928	0.1451	BedouinB
HGDP00654	-0.0241	0.003	BedouinA
HGDP00675	-0.0291	-0.0062	Palestinian
HGDP00676	-0.0266	-0.0106	Palestinian
HGDP00677	-0.0302	-0.0136	Palestinian
HGDP00679	-0.0266	-0.0051	Palestinian
HGDP00680	-0.0526	-0.0076	Palestinian
HGDP00683	-0.0373	-0.0174	Palestinian
HGDP00684	-0.037	0.0008	Palestinian
HGDP00685	-0.054	-0.0248	Palestinian
HGDP00686	-0.0403	-0.0179	Palestinian
HGDP00687	-0.0273	0.008	Palestinian
HGDP00688	-0.0205	-0.0144	Palestinian
HGDP00689	-0.028	-0.01	Palestinian
HGDP00690	-0.0269	-0.0064	Palestinian
HGDP00691	-0.0353	-0.0098	Palestinian
HGDP00694	-0.025	-0.0097	Palestinian
HGDP00696	-0.0253	-0.0121	Palestinian
HGDP00697	-0.0337	0.0016	Palestinian
HGDP00698	-0.0316	-0.0197	Palestinian
HGDP00699	-0.0268	-0.0109	Palestinian
HGDP00700	-0.043	-0.0162	Palestinian
HGDP00701	-0.101	0.1549	BedouinB
HGDP00722	-0.025	-0.0078	Palestinian
HGDP00724	-0.0329	-0.0164	Palestinian
HGDP00725	-0.0262	-0.0106	Palestinian
HGDP00726	-0.0374	-0.0167	Palestinian
HGDP00727	-0.0297	-0.0087	Palestinian
HGDP00729	-0.0346	-0.0116	Palestinian
HGDP00730	-0.027	-0.0116	Palestinian
HGDP00731	-0.0531	-0.024	Palestinian
HGDP00732	-0.0378	-0.0076	Palestinian
HGDP00733	-0.0323	-0.0041	Palestinian
HGDP00734	-0.0284	-0.0168	Palestinian
HGDP00735	-0.0287	-0.0078	Palestinian
HGDP00736	-0.025	-0.0144	Palestinian
HGDP00737	-0.0369	-0.0054	Palestinian
HGDP00739	-0.0456	-0.0254	Palestinian
HGDP00740	-0.0288	-0.0064	Palestinian
HGDP00741	-0.0311	-0.0229	Palestinian
HGDP00745	-0.0226	-0.0018	Palestinian
SaudiA5	-0.0819	0.0553	Saudi
Yemen2	-0.1082	-0.134	Yemeni
SaudiA6	-0.0436	0.0251	Saudi
Yemen3	-0.2136	-0.5793	Yemeni
SaudiA7	-0.0082	-0.0042	Saudi
saudi1434	-0.0745	0.056	Saudi
Yemen5	-0.0877	-0.0601	Yemeni
saudi1424	-0.0765	0.0602	Saudi
SaudiA9	-0.0263	0.016	Saudi
Yemen9	-0.0396	-0.016	Yemeni
SaudiA1	-0.0762	0.0439	Saudi
Yemen10	-0.0605	0.0112	Yemeni
saudi1403	-0.075	0.0541	Saudi
Yemenese1529	-0.0502	-0.0541	Yemeni
YemeniteJew4684	-0.0506	0.027	Jew_Yemenite
YemeniteJew4695	-0.0557	0.0359	Jew_Yemenite
YemeniteJew4675	-0.0456	0.0189	Jew_Yemenite
YemeniteJew4938	-0.0478	0.0299	Jew_Yemenite
YemeniteJew4667	-0.0619	0.0178	Jew_Yemenite
YemeniteJew4960	-0.0523	0.0169	Jew_Yemenite
YemeniteJew5433	-0.0538	0.0218	Jew_Yemenite
YemeniteJew4937	-0.0505	0.0076	Jew_Yemenite
Levant_N_1415	-0.0375	0.0156	Levant_N
Levant_N_1416	-0.0577	-0.0093	Levant_N
Levant_N_1709	-0.0575	-0.0009	Levant_N
Levant_N_1679	-0.0303	-0.0006	Levant_N
Levant_N_1700	-0.0664	-0.0081	Levant_N
Levant_N_1414	-0.0545	-0.0241	Levant_N
Levant_N_1701	-0.047	0.0041	Levant_N
Levant_N_1727	-0.0451	0.011	Levant_N
Levant_N_0867	-0.0514	-0.0013	Levant_N
Levant_N_1707	-0.0519	-0.0087	Levant_N
Levant_N_1699	-0.0434	0.0031	Levant_N
Levant_N_1704	-0.0531	0.0095	Levant_N
Levant_N_1710	-0.0457	0.0031	Levant_N
Levant_BA_1705	-0.038	0.004	Levant_BA
Levant_BA_1730	-0.0321	0.0037	Levant_BA
Levant_BA_1706	-0.04	0.0115	Levant_BA
Iran_N_1949	0.0284	-0.0321	Iran_N
Iran_N_1944	0.037	-0.0089	Iran_N
Iran_N_1951	0.0136	-0.0417	Iran_N
Iran_N_0861	-0.0755	-0.0046	Iran_N
Iran_N_1945	0.0265	-0.0328	Iran_N
Iran_N_1290	0.0238	-0.0327	Iran_N
Iran_Chl_1661	0.0235	-0.0065	Iran_Chl
Iran_Chl_1674	0.0138	-0.0148	Iran_Chl
Iran_Chl_1662	0.0116	-0.0082	Iran_Chl
Iran_Chl_1670	0.0189	-0.0115	Iran_Chl
Iran_Chl_1665	0.0135	-0.0047	Iran_Chl
Natufian_1069	-0.0759	0.0077	Natufian
Natufian_1690	-0.0812	0.0031	Natufian
Natufian_1687	-0.0713	0.0038	Natufian
Natufian_1685	-0.0795	-0.0183	Natufian
Natufian_1072	-0.0857	0.0049	Natufian
Arm_Chl_1407	0.0233	-0.0079	Arm_Chl
Arm_Chl_1634	0.0246	-0.0062	Arm_Chl
Arm_Chl_1631	0.0266	-0.0017	Arm_Chl
Arm_Chl_1632	0.0195	-0.0061	Arm_Chl
Arm_Chl_1409	0.0341	-0.0021	Arm_Chl
Arm_MLBA_412	0.038	-0.004	Arm_MLBA
Arm_MLBA_413	0.0251	0.0478	Arm_MLBA
Arm_MLBA_416	0.0369	0.0333	Arm_MLBA
Arm_MLBA_423	0.0398	0.0083	Arm_MLBA
Arm_MLBA_407	0.0451	0.0009	Arm_MLBA
Arm_MLBA_408	0.0437	-0.0108	Arm_MLBA
Arm_MLBA_396	0.0208	0.0113	Arm_MLBA
Arm_MLBA_397	0.0345	-0.0154	Arm_MLBA
Anatolia_N_0707	-0.0077	0.0091	Anatolia_N
Anatolia_N_0708	-0.0054	0.0032	Anatolia_N
Anatolia_N_0709	-0.0092	0.0064	Anatolia_N
Anatolia_N_0723	-0.0084	0.0059	Anatolia_N
Anatolia_N_0724	-0.0002	0.0044	Anatolia_N
Anatolia_N_0726	-0.0046	0.0032	Anatolia_N
Anatolia_N_0727	-0.011	0.0124	Anatolia_N
Anatolia_N_0736	-0.0106	0.0088	Anatolia_N
Anatolia_N_0744	-0.0108	0.0059	Anatolia_N
Anatolia_N_0745	-0.0102	0.0095	Anatolia_N
Anatolia_N_0746	-0.0059	0.0083	Anatolia_N
Anatolia_N_0796	-0.0097	0.005	Anatolia_N
Anatolia_N_0797	-0.0111	0.004	Anatolia_N
Anatolia_N_0798	-0.0076	0.0044	Anatolia_N
Anatolia_N_0799	-0.0084	0.0013	Anatolia_N
Anatolia_N_1100	-0.0189	-0.0033	Anatolia_N
Anatolia_N_1101	-0.0159	-0.0008	Anatolia_N
Anatolia_N_1102	-0.0166	-0.0009	Anatolia_N
Anatolia_N_1103	-0.012	0.0032	Anatolia_N
Anatolia_N_1579	-0.0073	0.0047	Anatolia_N
Anatolia_N_1580	-0.0116	0.0069	Anatolia_N
Anatolia_N_1581	-0.0179	0.005	Anatolia_N
Anatolia_N_1583	-0.0107	0.0045	Anatolia_N
Anatolia_N_1585	-0.0084	0.0048	Anatolia_N
Anatolia_N_0854	-0.0114	0.0074	Anatolia_N
Anatolia_N_0725	0.0105	0.0139	Anatolia_N
Anatolia_BA_2495	-0.0112	-0.0248	Anatolia_BA
Anatolia_BA_2499	-0.0114	-0.0133	Anatolia_BA
Anatolia_BA_2683	-0.0109	-0.0195	Anatolia_BA
WHG_Motala_0011	0.0478	-0.021	WHG
WHG_Motala_0012	0.0458	-0.0215	WHG
WHG_Motala_0013	0.0426	-0.0179	WHG
WHG_Motala_0014	0.0441	-0.0212	WHG
WHG_Motala_0015	0.0492	-0.023	WHG
WHG_Motala_0017	0.0415	-0.0188	WHG
WHG_Koros_1507	0.0289	-0.019	WHG
WHG_Koros_1508	-0.0145	0.0063	WHG
WHG_Chaudardes	0.0482	-0.0002	WHG
WHG_Bichon	0.0356	-0.0269	WHG
WHG_LBrana_0585	0.0244	-0.0204	WHG
WHG_Ibous_251	0.029	-0.0225	WHG
WHG_Ibous_312	0.045	-0.0182	WHG
WHG_BauBac	-0.0105	-0.019	WHG
WHG_Rochedane	0.0196	-0.0331	WHG
WHG_Falkens	0.031	-0.0296	WHG
WHG_OrienteC	0.0236	-0.0193	WHG
WHG_Louschbour	0.0301	-0.0129	WHG
WHG_Croatia_1875	0.0299	-0.0229	WHG
QED_12	-0.0065	0.0123	Haber_2019
QED_2	-0.0053	0.012	Haber_2019
QED_4	-0.0009	0.0108	Haber_2019
QED_7	-0.0062	0.0111	Haber_2019
QED_9	-0.0004	0.0088	Haber_2019
SI_38	0.0058	0.0085	Haber_2019
SI_39	0.0298	0.0012	Haber_2019
SI_40	0.0211	-0.0034	Haber_2019
SI_41	-0.0067	-0.0091	Haber_2019
SI_42	-0.0048	0.0068	Haber_2019
SI_44	0.0027	0.0091	Haber_2019
SI_45	-0.0019	0.0071	Haber_2019
SI_47	0.0271	-0.0004	Haber_2019
SI_53	0.0225	0.0073	Haber_2019
syr_005	-0.052	0.0406	syr_ind
syr_013	-0.0549	0.0487	syr_ind
Mota_Ethiopia	-0.22	-0.216	Mota_Ethiopia
Mrc_EN_IAM4	-0.1425	-0.0691	Mrc_EN
Mrc_EN_IAM5	-0.1283	-0.061	Mrc_EN
Mrc_EN_IAM6	-0.1144	-0.0515	Mrc_EN
Mrc_EN_IAM7	-0.1142	-0.061	Mrc_EN
Mrc_EN_IAM3	-0.0892	-0.0396	Mrc_EN
Mrc_LN_KEB1	-0.0625	-0.0506	Mrc_LN
Mrc_LN_KEB4	-0.056	-0.0251	Mrc_LN
Mrc_LN_KEB6	-0.0397	-0.0251	Mrc_LN
Mrc_LN_KEB8	-0.0728	-0.0082	Mrc_LN
Egypt_JK2134	-0.0495	-0.0166	Egypt_ancient
Egypt_JK2888	-0.0467	-0.0136	Egypt_ancient
Egypt_JK2911	-0.0418	-0.0027	Egypt_ancient
SubSahr_HYR002	-0.1732	-0.1389	SubSahr
SubSahr_KIN002	-0.2879	-0.2943	SubSahr
SubSahr_KIN003	-0.2146	-0.2093	SubSahr
SubSahr_KIN004	-0.294	-0.3015	SubSahr
SubSahr_KPL001	-0.2388	-0.2428	SubSahr
SubSahr_KPL002	-0.2673	-0.2676	SubSahr
SubSahr_KPL003	-0.2495	-0.2434	SubSahr
SubSahr_LUK001	-0.178	-0.1375	SubSahr
SubSahr_LUK003	-0.1683	-0.097	SubSahr
SubSahr_MOL001	-0.1899	-0.1673	SubSahr
SubSahr_MOL003	-0.1811	-0.1399	SubSahr
SubSahr_MTN001	-0.1872	-0.1745	SubSahr
SubSahr_MUN001	-0.2818	-0.2999	SubSahr
SubSahr_NGO001	-0.2973	-0.3098	SubSahr
SubSahr_NQO002	-0.3218	-0.3116	SubSahr
SubSahr_NYA002	-0.2473	-0.2582	SubSahr
SubSahr_NYA003	-0.2003	-0.2308	SubSahr
SubSahr_TAU001	-0.2929	-0.2907	SubSahr
SubSahr_XAR001	-0.2832	-0.2863	SubSahr
SubSahr_XAR002	-0.2796	-0.284	SubSahr
LChl_I0644	-0.0401	0.005	Levant_Chl
LChl_I1152	-0.0401	0.0089	Levant_Chl
LChl_I1154	-0.0284	0.0009	Levant_Chl
LChl_I1155	-0.043	0.003	Levant_Chl
LChl_I1160	-0.0373	0.0118	Levant_Chl
LChl_I1164	-0.0421	0.0134	Levant_Chl
LChl_I1165	-0.0399	0.0116	Levant_Chl
LChl_I1166	-0.035	0.0092	Levant_Chl
LChl_I1168	-0.0341	0.0124	Levant_Chl
LChl_I1169	-0.0377	0.011	Levant_Chl
LChl_I1170	-0.0392	0.0096	Levant_Chl
LChl_I1171	-0.0354	0.0106	Levant_Chl
LChl_I1172	-0.0354	0.0051	Levant_Chl
LChl_I1177	-0.0422	0.0139	Levant_Chl
LChl_I1178	-0.0361	0.012	Levant_Chl
LChl_I1179	-0.0378	0.0077	Levant_Chl
LChl_I1180	-0.0366	0.0116	Levant_Chl
LChl_I1181	-0.039	0.0154	Levant_Chl
LChl_I1182	-0.0378	0.0091	Levant_Chl
LChl_I1183	-0.041	0.0095	Levant_Chl
LChl_I1184	-0.039	-0.0003	Levant_Chl
LChl_I1187	-0.0398	0.0167	Levant_Chl
AgTam_BACan_I10092	-0.0247	0	AgTam_BACan
AgTam_BACan_I10093	-0.0312	-0.0037	AgTam_BACan
AgTam_BACan_I10096	-0.0045	-0.0059	AgTam_BACan
AgTam_BACan_I10097	-0.0241	0.002	AgTam_BACan
AgTam_BACan_I10099	-0.0225	-0.0033	AgTam_BACan
AgTam_BACan_I10100	0.0069	-0.0224	AgTam_BACan
AgTam_BACan_I10101	-0.0227	0.0029	AgTam_BACan
AgTam_BACan_I10104	-0.0199	0.0004	AgTam_BACan
AgTam_BACan_I10106	-0.0234	0.0098	AgTam_BACan
AgTam_BACan_I10263	-0.0103	0.0068	AgTam_BACan
AgTam_BACan_I10264	-0.0211	0.0008	AgTam_BACan
AgTam_BACan_I10265	-0.0354	-0.0052	AgTam_BACan
AgTam_BACan_I10266	-0.0107	-0.0084	AgTam_BACan
AgTam_BACan_I10267	-0.0311	0.009	AgTam_BACan
AgTam_BACan_I10268	-0.0219	0.0003	AgTam_BACan
AgTam_BACan_I10269	-0.0135	-0.033	AgTam_BACan
AgTam_BACan_I10270	-0.0102	0.0038	AgTam_BACan
AgTam_BACan_I10359	-0.0187	-0.0037	AgTam_BACan
AgTam_BACan_I10361	-0.0226	0.0011	AgTam_BACan
AgTam_BACan_I10768	-0.021	0.001	AgTam_BACan
AgTam_BACan_I10769	-0.031	0.0026	AgTam_BACan
AgTam_BACan_I10770	-0.0128	0	AgTam_BACan
AgTam_BACan_I10771	-0.0234	0.0165	AgTam_BACan
AgTam_BACan_I2189	0.0012	-0.0179	AgTam_BACan
AgTam_BACan_I2190	-0.025	0.0001	AgTam_BACan
AgTam_BACan_I2195	-0.0137	0.0033	AgTam_BACan
AgTam_BACan_I2198	-0.0176	-0.0035	AgTam_BACan
AgTam_BACan_I2200	0.0045	-0.0079	AgTam_BACan
AgTam_BACan_I2201	-0.0119	0.0011	AgTam_BACan
AgTam_BACan_I3703	-0.0151	0.0013	AgTam_BACan
AgTam_BACan_I3705	-0.0222	0.0061	AgTam_BACan
AgTam_BACan_I3706	-0.0147	-0.0002	AgTam_BACan
AgTam_BACan_I3707	-0.0189	0.0091	AgTam_BACan
AgTam_BACan_I3832	-0.0186	0.0083	AgTam_BACan
AgTam_BACan_I3965	-0.0155	-0.0042	AgTam_BACan
AgTam_BACan_I3966	-0.0196	0.0042	AgTam_BACan
AgTam_BACan_I3985	-0.0183	-0.0029	AgTam_BACan
AgTam_BACan_I3986	-0.0159	0.0036	AgTam_BACan
AgTam_BACan_I3987	-0.0135	0.0037	AgTam_BACan
AgTam_BACan_I4517	-0.0177	0.0043	AgTam_BACan
AgTam_BACan_I4518	-0.0221	-0.0004	AgTam_BACan
AgTam_BACan_I4519	-0.0127	-0.0017	AgTam_BACan
AgTam_BACan_I4521	-0.0344	-0.0005	AgTam_BACan
AgTam_BACan_I4525	-0.0205	0.0004	AgTam_BACan
AgTam_BACan_I6459	-0.0162	0.0014	AgTam_BACan
AgTam_BACan_I6460	-0.0173	0.0039	AgTam_BACan
AgTam_BACan_I6461	-0.0184	0.0048	AgTam_BACan
AgTam_BACan_I6462	-0.0208	0.0037	AgTam_BACan
AgTam_BACan_I6463	-0.022	0.0118	AgTam_BACan
AgTam_BACan_I6464	-0.0245	0.0017	AgTam_BACan
AgTam_BACan_I6564	-0.0176	0.0097	AgTam_BACan
AgTam_BACan_I6565	-0.0156	0.0046	AgTam_BACan
AgTam_BACan_I6566	-0.0205	-0.001	AgTam_BACan
AgTam_BACan_I6567	-0.0153	0.0016	AgTam_BACan
AgTam_BACan_I6569	-0.023	0.0103	AgTam_BACan
AgTam_BACan_I6570	-0.0224	0.0067	AgTam_BACan
AgTam_BACan_I6571	-0.0237	0.0045	AgTam_BACan
AgTam_BACan_I6572	-0.0184	0.0049	AgTam_BACan
AgTam_BACan_I6922	-0.0355	0.0129	AgTam_BACan
AgTam_BACan_I6923	-0.0386	0.02	AgTam_BACan
AgTam_BACan_I6924	-0.0345	0.0118	AgTam_BACan
AgTam_BACan_I6925	-0.0314	-0.0167	AgTam_BACan
AgTam_BACan_I6928	-0.0519	0.0202	AgTam_BACan
AgTam_BACan_I6932	0.0056	0.0273	AgTam_BACan
AgTam_BACan_I7002	-0.0487	0.0003	AgTam_BACan
AgTam_BACan_I7003	-0.028	-0.0098	AgTam_BACan
AgTam_BACan_I7177	-0.0265	0.0018	AgTam_BACan
AgTam_BACan_I7179	-0.0248	-0.0184	AgTam_BACan
AgTam_BACan_I7180	-0.056	0.0135	AgTam_BACan
AgTam_BACan_I7182	-0.0253	-0.0005	AgTam_BACan
AgTam_BACan_I7184	-0.0317	0.0127	AgTam_BACan
AgTam_BACan_I8187	-0.0219	-0.0023	AgTam_BACan
AgTam_BACan_I8188	-0.0233	-0.0034	AgTam_BACan
FmAsh_IA_ASH008	0.0118	0.0115	Ash_IA
FmAsh_LBA_ASH029	0.015	0.0015	Ash_LBA
FmAsh_LBA_ASH033	0.0103	0.0085	Ash_LBA
FmAsh_LBA_ASH034	0.0117	0.0117	Ash_LBA
FmAsh_IA_ASH066	0.0273	0.0083	Ash_IA
FmAsh_IA_ASH067	0.0188	0.0191	Ash_IA
FmAsh_IA_ASH068	0.0173	0.0137	Ash_IA
FmAsh_IA_ASH087	0.0049	0.0101	Ash_IA
FmAsh_IA_ASH135	0.0165	0.0041	Ash_IA
FmAsh_IA_ASH2-3	0.0215	0.0017	Ash_IA
BASidon_1790729	-0.0093	0.0131	Sidon_BA
BASidon_1790730	-0.0103	0.0121	Sidon_BA
BASidon_1790731	-0.0138	0.0173	Sidon_BA
BASidon_1790732	-0.0114	0.0134	Sidon_BA
BASidon_1790733	-0.005	0.0102	Sidon_BA
TurkeyOT_MA2195	0.0476	-0.0329	Turkey_OT
TurkeyOT_MA2196	0.0351	-0.0198	Turkey_OT
TurkeyHLN_MA2197	0.0178	0.0059	Turkey_IA_HLN
TurkeyHLN_MA2198	0.023	-0.0067	Turkey_IA_HLN
TurkeyOldHt_MA2200	0.0124	0.0062	Turkey_BA
TurkeyOldHt_MA2203	0.017	0.0077	Turkey_BA
TurkeyASR_MA2205	0.0174	0.0113	Turkey_BA
TurkeyASR_MA2206	0.0171	0.0062	Turkey_BA
TurkeyASR_MA2208	0.0081	0.0027	Turkey_BA
TurkeyEBA_MA2210	0.0133	0.0127	Turkey_BA
TurkeyEBA_MA2212	0.0082	0.0125	Turkey_BA
TurkeyEBA_MA2213	0.0128	0.0154	Turkey_BA

## Sheet: Fig 3 ADMIXTURE
K=4				K=5					K=6
0.354753	0.180328	0.057774	0.407145	0.046823	0.201677	0.175924	1e-05	0.575567	0.240104	0.232044	0.367673	1e-05	0.160158	1e-05
0.385941	0.181963	0.025544	0.406553	0.018947	0.246917	0.17847	1e-05	0.555657	0.250675	0.268271	0.320099	1e-05	0.160936	1e-05
0.38993	0.1782	0.057724	0.374147	0.047539	0.258649	0.174547	1e-05	0.519256	0.226324	0.28447	0.329831	1e-05	0.159355	1e-05
0.428074	0.178689	0.021457	0.37178	0.015083	0.281431	0.174591	1e-05	0.528885	0.259447	0.306506	0.278871	1e-05	0.155157	1e-05
0.411983	0.178234	0.050025	0.359758	0.04248	0.264006	0.173884	1e-05	0.51962	0.267642	0.289235	0.290231	1e-05	0.152872	1e-05
0.373939	0.157689	0.032989	0.435384	0.025114	0.235982	0.155385	0.008288	0.57523	0.27654	0.263782	0.31949	0.004093	0.136085	1e-05
0.416325	0.181431	0.023485	0.378759	0.017074	0.277766	0.177407	1e-05	0.527742	0.211158	0.303411	0.321857	1e-05	0.163554	1e-05
0.384543	0.174919	0.057864	0.382674	0.048236	0.252992	0.171904	1e-05	0.526858	0.233465	0.280298	0.330217	1e-05	0.156	1e-05
0.39969	0.205351	0.014747	0.380211	0.010301	0.242565	0.199071	1e-05	0.548053	0.271779	0.266181	0.283872	1e-05	0.178147	1e-05
0.393808	0.195762	0.043603	0.366827	0.036911	0.237321	0.190027	1e-05	0.535731	0.258686	0.265692	0.304893	1e-05	0.170709	1e-05
0.412652	0.197154	0.025768	0.364425	0.018153	0.265101	0.192361	1e-05	0.524375	0.239741	0.293846	0.290951	1e-05	0.175442	1e-05
0.420135	0.23199	1e-05	0.347865	1e-05	0.279341	0.225956	1e-05	0.494683	0.222999	0.316312	0.250593	1e-05	0.210076	1e-05
0.391809	0.193459	0.039331	0.375401	0.030323	0.257509	0.188343	1e-05	0.523815	0.240375	0.282239	0.305967	1e-05	0.171399	1e-05
0.383246	0.233101	0.071353	0.312301	0.057456	0.257631	0.226108	1e-05	0.458795	0.220633	0.276651	0.281084	1e-05	0.210493	0.011129
0.388783	0.201823	0.040253	0.36914	0.032171	0.239321	0.196067	1e-05	0.532431	0.27346	0.260043	0.291678	1e-05	0.174799	1e-05
0.439678	0.21953	0.044913	0.295879	0.037123	0.312545	0.213899	1e-05	0.436423	0.20961	0.33537	0.250169	1e-05	0.199258	0.005583
0.39653	0.186516	1e-05	0.416944	1e-05	0.233546	0.182314	1e-05	0.58412	0.401123	0.245454	0.208856	1e-05	0.144547	1e-05
0.448447	0.173077	0.030084	0.348392	0.023534	0.311744	0.168969	1e-05	0.495743	0.239685	0.336829	0.271456	1e-05	0.15201	1e-05
0.210229	0.222557	0.11173	0.455483	0.094589	0.070345	0.216775	1e-05	0.618282	0.351091	0.087443	0.374018	1e-05	0.187428	1e-05
0.236447	0.250406	0.095495	0.417652	0.080349	0.101343	0.243207	1e-05	0.575092	0.302801	0.12692	0.350682	1e-05	0.219577	1e-05
0.285964	0.221482	0.052952	0.439602	0.044384	0.129484	0.214573	1e-05	0.611548	0.419746	0.136703	0.267276	1e-05	0.176256	1e-05
0.259544	0.221466	0.065455	0.453535	0.053339	0.099665	0.215267	1e-05	0.631718	0.396921	0.110238	0.311742	1e-05	0.181079	1e-05
0.288473	0.226785	0.060918	0.423824	0.050514	0.125522	0.219263	1e-05	0.604691	0.402286	0.135547	0.274662	1e-05	0.184328	0.003167
0.466028	0.039239	0.147249	0.347485	0.125731	0.320115	0.039974	1e-05	0.51417	0.152838	0.363015	0.428016	1e-05	0.032857	0.023264
0.40576	0.059587	0.156329	0.378324	0.133987	0.24516	0.058293	1e-05	0.562551	0.178819	0.292054	0.465919	1e-05	0.050283	0.012916
0.391165	0.066611	0.150569	0.391656	0.126736	0.252714	0.066735	0.029997	0.523818	0.144116	0.303977	0.464899	0.013565	0.068397	0.005047
0.419157	0.048393	0.183283	0.349167	0.156644	0.268287	0.048374	1e-05	0.526686	0.149859	0.306432	0.471573	1e-05	0.042592	0.029534
0.425857	0.055235	0.148249	0.37066	0.125844	0.278792	0.055994	1e-05	0.53936	0.167218	0.32256	0.446692	1e-05	0.048201	0.015318
0.383804	0.062381	0.177989	0.375827	0.152402	0.255888	0.063141	1e-05	0.528559	0.172958	0.28924	0.446884	1e-05	0.054907	0.036001
0.387506	0.050052	0.184811	0.37763	0.157371	0.249901	0.050533	1e-05	0.542185	0.171769	0.287783	0.462602	1e-05	0.042367	0.035468
0.432147	0.049522	0.140782	0.37755	0.11812	0.27433	0.049381	1e-05	0.558159	0.202996	0.31035	0.436891	1e-05	0.03707	0.012683
0.383491	0.063506	0.159979	0.393024	0.136758	0.232681	0.063202	1e-05	0.567348	0.193315	0.278896	0.457296	1e-05	0.052877	0.017606
0.090585	0.28396	0.180569	0.444886	0.141467	1e-05	0.271366	1e-05	0.587148	0.275806	1e-05	0.460997	1e-05	0.255636	0.007541
0.086548	0.314157	0.173391	0.425904	0.128385	1e-05	0.297405	1e-05	0.57419	0.258144	1e-05	0.457746	1e-05	0.28408	1e-05
0.042542	0.272063	0.216957	0.468438	0.144935	1e-05	0.251336	1e-05	0.603708	0.236287	1e-05	0.519797	1e-05	0.243887	1e-05
0.163336	0.264533	0.130753	0.441377	0.110876	0.023222	0.256032	1e-05	0.60986	0.291777	0.056927	0.416062	1e-05	0.235214	1e-05
0.17872	0.285366	0.150779	0.385135	0.128495	0.041962	0.275764	1e-05	0.553769	0.27495	0.06956	0.377688	1e-05	0.255194	0.022597
0.065815	0.421864	0.186973	0.325348	0.14828	1e-05	0.403196	1e-05	0.448504	0.206255	1e-05	0.358454	1e-05	0.391538	0.043732
0.029919	0.349643	0.200942	0.419496	0.137255	1e-05	0.328862	1e-05	0.533863	0.202438	1e-05	0.47387	1e-05	0.323662	1e-05
0.147545	0.270883	0.170163	0.411408	0.145669	0.019143	0.261839	1e-05	0.573339	0.251668	0.049341	0.439324	1e-05	0.245713	0.013943
0.160431	0.386075	0.122173	0.331321	0.10421	0.030415	0.370465	1e-05	0.4949	0.25771	0.050432	0.324402	1e-05	0.351882	0.015565
0.146477	0.329825	0.145783	0.377915	0.124502	0.015238	0.317897	1e-05	0.542353	0.224887	0.054257	0.413018	1e-05	0.305337	0.002491
0.447279	0.040631	0.193928	0.318163	0.167894	0.323944	0.041799	1e-05	0.466353	0.143487	0.352062	0.389887	1e-05	0.035351	0.079203
0.430946	0.033667	0.214416	0.320971	0.184417	0.299147	0.033961	1e-05	0.482465	0.1127	0.336653	0.453535	1e-05	0.030813	0.066288
0.398754	0.044089	0.19854	0.358616	0.169015	0.273347	0.045154	1e-05	0.512474	0.121956	0.310292	0.487167	1e-05	0.041974	0.038601
0.422137	0.043114	0.209957	0.324792	0.180781	0.304328	0.044213	1e-05	0.470668	0.10995	0.338382	0.442881	1e-05	0.041567	0.067209
0.386413	0.043512	0.23231	0.337765	0.200631	0.255086	0.044853	1e-05	0.49942	0.117698	0.287739	0.490312	1e-05	0.040867	0.063375
0.420296	0.045539	0.220434	0.31373	0.189916	0.302923	0.046423	1e-05	0.460728	0.130769	0.32734	0.413729	1e-05	0.041123	0.087029
0.015978	0.775828	0.001823	0.206371	1e-05	1e-05	0.732994	1e-05	0.266976	0.2093	1e-05	0.070609	1e-05	0.720062	1e-05
0.038222	0.749229	1e-05	0.212539	1e-05	1e-05	0.709122	1e-05	0.290848	0.244507	1e-05	0.062162	1e-05	0.693301	1e-05
0.100961	0.738933	1e-05	0.160096	1e-05	1e-05	0.704309	1e-05	0.295661	0.24559	1e-05	0.068357	1e-05	0.686023	1e-05
0.047324	0.763723	1e-05	0.188943	1e-05	1e-05	0.721589	1e-05	0.278381	0.220056	1e-05	0.07216	1e-05	0.707754	1e-05
0.068216	0.747077	1e-05	0.184697	1e-05	1e-05	0.709974	1e-05	0.289996	0.227428	1e-05	0.076122	1e-05	0.696421	1e-05
0.056615	0.77164	1e-05	0.171735	1e-05	1e-05	0.731635	1e-05	0.268335	0.201818	1e-05	0.077484	1e-05	0.720667	1e-05
0.091177	0.718206	1e-05	0.190607	1e-05	1e-05	0.6837	1e-05	0.31627	0.22937	0.007437	0.093287	1e-05	0.669886	1e-05
0.046053	0.758468	0.025303	0.170175	1e-05	1e-05	0.719204	1e-05	0.280766	0.23285	1e-05	0.065208	1e-05	0.701912	1e-05
0.043138	0.772808	1e-05	0.184043	1.4e-05	1e-05	0.733666	1e-05	0.2663	0.204102	1e-05	0.074381	1e-05	0.721487	1e-05
0.061773	0.735914	1e-05	0.202302	1e-05	1e-05	0.698326	1e-05	0.301644	0.247196	1e-05	0.070525	1e-05	0.682249	1e-05
0.049118	0.771331	1e-05	0.179541	1e-05	1e-05	0.731336	1e-05	0.268634	0.240231	1e-05	0.044555	1e-05	0.715184	1e-05
0.043309	0.757602	1e-05	0.19908	1e-05	1e-05	0.71408	1e-05	0.28589	0.215417	1e-05	0.081072	1e-05	0.703481	1e-05
0.023506	0.739611	1e-05	0.236873	1e-05	1e-05	0.698704	1e-05	0.301266	0.248846	1e-05	0.06858	1e-05	0.682545	1e-05
0.402207	0.037308	0.155221	0.405265	0.131369	0.247432	0.039594	1e-05	0.581595	0.179375	0.295622	0.486277	1e-05	0.032061	0.006656
0.427657	0.050199	0.139631	0.382513	0.118661	0.289375	0.052189	1e-05	0.539765	0.155158	0.334681	0.460222	1e-05	0.047132	0.002797
0.434054	0.058082	0.10996	0.397904	0.091739	0.266948	0.057427	1e-05	0.583876	0.200666	0.315427	0.436554	1.9e-05	0.047324	1e-05
0.438847	0.046998	0.163884	0.350271	0.139196	0.290082	0.047756	1e-05	0.522956	0.159988	0.330478	0.43907	1e-05	0.040379	0.030075
0.381279	0.039141	0.166475	0.413105	0.141146	0.237705	0.040683	1e-05	0.580456	0.157548	0.291086	0.513023	1e-05	0.035409	0.002924
0.426414	0.044483	0.159319	0.369784	0.136681	0.288236	0.046283	1e-05	0.52879	0.13771	0.331385	0.477499	1e-05	0.041525	0.01187
0.380259	0.043571	0.140037	0.436133	0.118844	0.230844	0.046101	1e-05	0.604201	0.220177	0.272195	0.473425	1e-05	0.034184	1e-05
0.194716	0.253246	0.136929	0.415109	0.118107	0.056444	0.245231	1e-05	0.580209	0.30096	0.075347	0.392	1e-05	0.221502	0.010181
0.208067	0.28077	0.142712	0.368451	0.120017	0.066674	0.269911	1e-05	0.543388	0.216101	0.105298	0.420502	1e-05	0.258079	1e-05
0.248149	0.241797	0.146304	0.363749	0.124559	0.109499	0.233016	1e-05	0.532916	0.213477	0.143376	0.415569	1e-05	0.220052	0.007515
0.206769	0.248535	0.104478	0.440218	0.090602	0.043483	0.239546	1e-05	0.626358	0.346085	0.073852	0.367759	1e-05	0.212284	1e-05
0.119191	0.242826	0.1648	0.473183	0.131444	1.9e-05	0.233703	1e-05	0.634825	0.255213	0.019436	0.504438	1e-05	0.220893	1e-05
0.185986	0.290364	0.148574	0.375076	0.125055	0.057249	0.279545	1e-05	0.538141	0.183516	0.100363	0.443739	1e-05	0.272363	1e-05
0.178281	0.278508	0.177736	0.365476	0.151539	0.056493	0.268333	1e-05	0.523625	0.184827	0.093957	0.43831	1e-05	0.260403	0.022493
0.202011	0.251776	0.163142	0.383072	0.139934	0.079532	0.244378	1e-05	0.536146	0.211997	0.111927	0.42655	1e-05	0.23186	0.017656
0.953234	1e-05	0.046746	1e-05	0.040676	0.846247	1e-05	1e-05	0.113058	1e-05	0.822845	0.077371	1e-05	1e-05	0.099754
0.916058	1e-05	0.07731	0.006622	0.064352	0.799365	1e-05	1e-05	0.136263	1e-05	0.77875	0.112806	1e-05	1e-05	0.108414
0.901235	1e-05	0.098745	1e-05	0.085533	0.786295	1e-05	1e-05	0.128152	1e-05	0.762085	0.106703	1e-05	1e-05	0.131181
0.944948	1e-05	0.055032	1e-05	0.052943	0.878211	1e-05	1e-05	0.068826	1e-05	0.831389	0.044234	1e-05	1e-05	0.124346
0.926268	1e-05	0.073712	1e-05	0.064236	0.819168	1e-05	1e-05	0.116576	1e-05	0.793803	0.090775	1e-05	1e-05	0.115391
0.953396	1e-05	0.028477	0.018117	0.023574	0.833137	1e-05	1e-05	0.14327	1e-05	0.817954	0.101812	1e-05	1e-05	0.080204
0.918583	0.013768	0.065032	0.002617	0.056427	0.793491	0.011818	1e-05	0.138255	1e-05	0.777324	0.105394	1e-05	0.01378	0.103483
0.903218	1e-05	0.096762	1e-05	0.085082	0.806313	1.1e-05	1e-05	0.108583	1e-05	0.771468	0.098771	1e-05	1e-05	0.129731
0.923031	1e-05	0.076949	1e-05	0.070929	0.85108	1e-05	1e-05	0.077971	1e-05	0.79359	0.037665	0.025203	1e-05	0.143522
0.829249	1e-05	0.170731	1e-05	0.16514	0.83483	1e-05	1e-05	1e-05	1e-05	0.758546	1e-05	1e-05	1e-05	0.241414
0.81922	1e-05	0.18076	1e-05	0.16744	0.787713	1e-05	1e-05	0.044827	1e-05	0.734849	0.027203	1e-05	1e-05	0.237918
0.820109	1e-05	0.179871	1e-05	0.162886	0.768995	1e-05	1e-05	0.068099	1e-05	0.716665	0.072724	1e-05	1e-05	0.210581
0.827719	1e-05	0.172261	1e-05	0.160164	0.801523	1e-05	1e-05	0.038293	1e-05	0.747242	0.016382	1e-05	1e-05	0.236347
0.837744	1e-05	0.162236	1e-05	0.146971	0.773853	1e-05	1e-05	0.079156	1e-05	0.726072	0.085324	1e-05	1e-05	0.188574
0.827203	1e-05	0.172777	1e-05	0.159657	0.789039	1e-05	1e-05	0.051283	1e-05	0.739069	0.034786	1e-05	1e-05	0.226115
0.705184	1e-05	0.294796	1e-05	0.270715	0.699903	1e-05	1e-05	0.029363	1e-05	0.635275	0.041883	1e-05	1e-05	0.322812
0.80607	1e-05	0.19391	1e-05	0.180041	0.793921	1e-05	1e-05	0.026018	1e-05	0.728347	0.02697	1e-05	1e-05	0.244653
0.873473	1e-05	0.126507	1e-05	0.117846	0.821412	1e-05	1e-05	0.060721	1e-05	0.776371	0.035909	1e-05	1e-05	0.187691
0.841166	1e-05	0.158814	1e-05	0.146268	0.805216	1e-05	1e-05	0.048496	1e-05	0.749283	0.042689	1e-05	1e-05	0.207999
0.85325	1.1e-05	0.146729	1e-05	0.13729	0.79203	1e-05	1e-05	0.07066	1e-05	0.751465	0.045507	1e-05	1e-05	0.202998
0.844378	1e-05	0.155602	1e-05	0.143293	0.804567	1e-05	1e-05	0.05212	1e-05	0.747364	0.050566	1e-05	1e-05	0.20204
0.805498	1e-05	0.194482	1e-05	0.176799	0.767915	1e-05	1e-05	0.055266	1e-05	0.701487	0.083777	1e-05	1e-05	0.214705
0.809763	1e-05	0.190217	1e-05	0.168633	0.727835	1e-05	1e-05	0.103512	1e-05	0.689006	0.109127	1e-05	1e-05	0.201837
0.85591	1.7e-05	0.144063	1e-05	0.134818	0.8211	1e-05	1e-05	0.044062	1e-05	0.771147	0.016903	1e-05	1e-05	0.21192
0.83299	1e-05	0.16699	1e-05	0.153974	0.80949	1e-05	1e-05	0.036515	1e-05	0.747752	0.02927	1e-05	1e-05	0.222947
0.403853	1e-05	0.427766	0.16837	0.373297	0.338511	1e-05	1e-05	0.288172	1.5e-05	0.337655	0.396958	1e-05	1e-05	0.265352
0.420323	1e-05	0.399242	0.180425	0.348961	0.33078	1e-05	1e-05	0.320239	1e-05	0.34375	0.423011	1e-05	1e-05	0.233209
0.345117	1e-05	0.412778	0.242095	0.358114	0.25204	1e-05	1e-05	0.389826	0.012656	0.279375	0.4973	1e-05	1e-05	0.210649
0.390428	1e-05	0.405073	0.20449	0.351935	0.310897	1e-05	0.001942	0.335216	0.021013	0.319884	0.424066	1e-05	1e-05	0.235017
0.384108	0.008623	0.388456	0.218813	0.33776	0.29972	0.0092	1e-05	0.35331	0.024241	0.309079	0.440219	1e-05	0.012446	0.214005
0.37512	1e-05	0.427644	0.197227	0.372633	0.283154	1e-05	1e-05	0.344193	0.026845	0.292589	0.431	1e-05	1e-05	0.249545
0.800647	1e-05	0.084485	0.114858	0.069332	0.674185	1e-05	1e-05	0.256463	1e-05	0.705806	0.226826	1e-05	1e-05	0.067338
0.802813	1e-05	0.069586	0.127591	0.057038	0.663853	1e-05	1e-05	0.279089	0.002498	0.69969	0.244765	1.8e-05	1e-05	0.053019
0.749701	1e-05	0.033106	0.217183	0.024067	0.595374	1.3e-05	1e-05	0.380535	0.098895	0.626433	0.257113	2e-05	1e-05	0.01753
0.777017	1e-05	0.040764	0.182209	0.03051	0.643654	1e-05	1e-05	0.325816	0.045026	0.676016	0.256842	1e-05	1e-05	0.022096
0.765244	1e-05	0.058122	0.176625	0.048792	0.647781	1e-05	1e-05	0.303407	0.047358	0.669925	0.237491	1e-05	1e-05	0.045206
0.791419	1e-05	0.06435	0.14422	0.053581	0.656717	1e-05	1e-05	0.289682	0.024787	0.686152	0.239418	1e-05	1e-05	0.049623
0.781558	1e-05	0.009669	0.208763	0.004049	0.63225	1e-05	1e-05	0.363681	0.064503	0.674659	0.260808	1e-05	1e-05	1e-05
0.811454	1e-05	0.029674	0.158862	0.021505	0.697061	1e-05	1e-05	0.281415	0.018324	0.718932	0.215277	0.012967	1e-05	0.034491
0.75318	1e-05	0.078856	0.167954	0.065375	0.62847	1e-05	1e-05	0.306136	0.029855	0.655137	0.265353	2e-05	1e-05	0.049625
0.775434	1e-05	0.031649	0.192907	0.022526	0.625581	1e-05	1e-05	0.351872	0.080153	0.654609	0.246884	1e-05	1e-05	0.018334
0.428263	1e-05	0.27339	0.298337	0.236542	0.326865	1e-05	1e-05	0.436573	0.096822	0.344876	0.435691	1e-05	1e-05	0.122591
0.442912	0.00914	0.308513	0.239435	0.266343	0.331523	0.008213	1e-05	0.393911	0.057434	0.3508	0.426505	1e-05	0.009749	0.155501
0.442756	0.01379	0.256946	0.286508	0.221599	0.316715	0.01288	1e-05	0.448797	0.140912	0.332224	0.402198	1e-05	0.004703	0.119953
0.415554	0.01679	0.294309	0.273347	0.255021	0.318842	0.01997	1e-05	0.406157	0.069327	0.338458	0.438701	1e-05	0.019058	0.134446
0.42877	0.014025	0.314413	0.242792	0.275428	0.325259	0.01454	1e-05	0.384763	0.123456	0.330083	0.347575	1e-05	0.005295	0.193581
0.407779	0.007886	0.290604	0.293731	0.253019	0.307087	0.010528	1e-05	0.429356	0.085364	0.329117	0.437262	1e-05	0.010474	0.137774
0.368519	0.018104	0.319509	0.293868	0.277496	0.264548	0.019017	1e-05	0.438929	0.110223	0.275697	0.446262	1e-05	0.014592	0.153215
0.815261	1e-05	0.184719	1e-05	0.173932	0.799238	1e-05	1e-05	0.026811	1e-05	0.73728	0.015904	1e-05	1e-05	0.246786
0.81313	1e-05	0.18685	1e-05	0.172053	0.777987	1e-05	1e-05	0.04994	1e-05	0.727455	0.037838	1e-05	1e-05	0.234677
0.806643	1e-05	0.193337	1e-05	0.176912	0.769386	1e-05	1e-05	0.053682	1e-05	0.713221	0.053636	1e-05	1e-05	0.233113
0.841175	1.2e-05	0.158803	1e-05	0.145939	0.792874	1e-05	1e-05	0.061167	1e-05	0.741139	0.056428	1e-05	1e-05	0.202403
0.838506	1e-05	0.161474	1e-05	0.151676	0.817496	1e-05	1e-05	0.030808	1e-05	0.756886	0.023309	1e-05	1e-05	0.219775
0.808402	1e-05	0.191578	1e-05	0.177886	0.788549	1e-05	1e-05	0.033545	1e-05	0.723704	0.044309	1e-05	1e-05	0.231958
0.833406	1.3e-05	0.166571	1e-05	0.155389	0.820776	1e-05	1e-05	0.023815	1e-05	0.751968	0.024766	1e-05	1e-05	0.223236
0.806423	1e-05	0.193557	1e-05	0.175677	0.751962	1e-05	1e-05	0.072341	1e-05	0.704497	0.069946	1e-05	1e-05	0.225527
0.835335	1e-05	0.164645	1e-05	0.156604	0.830162	1e-05	1e-05	0.013215	1e-05	0.758955	0.016897	1e-05	1e-05	0.224118
0.864901	1e-05	0.135079	1e-05	0.129295	0.847002	1e-05	1e-05	0.023683	1e-05	0.779752	1e-05	1e-05	1e-05	0.220208
0.028735	1e-05	0.672014	0.299241	0.559857	1e-05	1e-05	1e-05	0.440113	1e-05	1e-05	0.705355	1e-05	1e-05	0.294605
0.022241	1e-05	0.70169	0.276059	0.588923	1e-05	1e-05	1e-05	0.411047	1e-05	1e-05	0.679731	1e-05	1e-05	0.320229
0.008953	1e-05	0.710484	0.280553	0.601299	1e-05	1.2e-05	1e-05	0.398669	1e-05	1e-05	0.68241	1e-05	1e-05	0.31755
1e-05	1e-05	0.742411	0.257569	0.624711	1e-05	1e-05	1e-05	0.375259	1e-05	1e-05	0.659263	1e-05	1e-05	0.340697
0.035086	1e-05	0.702603	0.2623	0.594406	1e-05	1e-05	1e-05	0.405564	1e-05	1e-05	0.682252	1e-05	1e-05	0.317708
0.048766	1e-05	0.685516	0.265708	0.584014	1e-05	1e-05	1e-05	0.415956	1e-05	1e-05	0.678733	1e-05	1e-05	0.321227
0.065466	1e-05	0.645647	0.288878	0.550181	1e-05	1e-05	1e-05	0.449789	1e-05	1e-05	0.713099	1e-05	1e-05	0.286861
0.03784	1e-05	0.674061	0.288088	0.567367	1e-05	1.3e-05	1e-05	0.432599	1e-05	1e-05	0.700109	1e-05	1e-05	0.299851
0.06448	1e-05	0.692089	0.243422	0.596108	1e-05	1e-05	1e-05	0.403862	1e-05	1e-05	0.664533	1e-05	1e-05	0.335427
0.018835	1e-05	0.719868	0.261287	0.609921	1e-05	1.1e-05	1e-05	0.390048	1e-05	1e-05	0.674118	1e-05	1e-05	0.325842
0.080997	1e-05	0.669267	0.249727	0.577144	1e-05	1e-05	1e-05	0.422826	1e-05	1e-05	0.69169	1e-05	1e-05	0.30827
1e-05	1e-05	0.703446	0.296534	0.58008	1e-05	1e-05	1e-05	0.41989	1e-05	1e-05	0.70146	1e-05	1e-05	0.2985
0.048297	1e-05	0.715156	0.236537	0.614273	1e-05	1e-05	1e-05	0.385697	1e-05	1e-05	0.658143	1e-05	1e-05	0.341817
0.03036	1e-05	0.687487	0.282144	0.577658	1e-05	1e-05	1e-05	0.422312	1e-05	1e-05	0.695179	1e-05	1e-05	0.304781
1e-05	1e-05	0.708155	0.291825	0.584391	1e-05	1.9e-05	1e-05	0.415571	1e-05	1e-05	0.686819	1e-05	1e-05	0.313141
0.039467	1e-05	0.678828	0.281695	0.581048	1e-05	1e-05	1e-05	0.418922	1e-05	1e-05	0.706409	1e-05	1e-05	0.293551
0.04377	1e-05	0.686722	0.269498	0.580369	1e-05	1e-05	1e-05	0.419601	1e-05	1e-05	0.703818	1e-05	1e-05	0.296142
0.035342	1e-05	0.704304	0.260344	0.600239	1e-05	1e-05	1e-05	0.399731	1e-05	1e-05	0.664563	1e-05	1e-05	0.335397
0.007423	1e-05	0.713464	0.279103	0.598955	1e-05	1e-05	1e-05	0.401015	1e-05	1e-05	0.683834	1e-05	1e-05	0.316126
1e-05	1e-05	0.698467	0.301513	0.578566	1e-05	1e-05	1e-05	0.421404	1e-05	1e-05	0.717643	1e-05	1e-05	0.282317
0.027562	1e-05	0.7093	0.263128	0.604384	1e-05	1e-05	1e-05	0.395586	1e-05	1e-05	0.66538	1e-05	1e-05	0.33458
0.025465	1e-05	0.714019	0.260505	0.600989	1e-05	1e-05	1e-05	0.398981	1e-05	1e-05	0.668735	1e-05	1e-05	0.331225
1e-05	1e-05	0.687502	0.312478	0.571741	1e-05	1e-05	1e-05	0.428229	1e-05	1e-05	0.721385	1e-05	1e-05	0.278575
0.026461	1e-05	0.703438	0.270092	0.592066	1e-05	1e-05	1e-05	0.407904	1e-05	1e-05	0.701902	1e-05	1e-05	0.298058
1e-05	1e-05	0.711336	0.288644	0.584914	1e-05	1.5e-05	1e-05	0.41505	1e-05	1e-05	0.693156	1e-05	1e-05	0.306804
0.010956	1e-05	0.705547	0.283487	0.588427	1e-05	1e-05	0.006305	0.405248	1e-05	1e-05	0.690988	1e-05	1e-05	0.308972
0.01311	1e-05	0.67763	0.30925	0.563799	1e-05	1e-05	1e-05	0.436171	1e-05	1e-05	0.726113	1e-05	1e-05	0.273847
0.027235	1e-05	0.690921	0.281833	0.578504	1e-05	1e-05	1e-05	0.421466	1e-05	1e-05	0.694066	1e-05	1e-05	0.305894
0.031088	1e-05	0.714458	0.254444	0.606033	1e-05	1e-05	1e-05	0.393937	1e-05	1e-05	0.669506	1e-05	1e-05	0.330454
0.31193	1e-05	0.68805	1e-05	0.622381	0.344251	1e-05	1e-05	0.033348	0.002103	0.258608	0.129723	1e-05	1e-05	0.609546
0.271769	1e-05	0.728211	1e-05	0.66037	0.324542	1e-05	1e-05	0.015067	1e-05	0.223334	0.152975	1e-05	1e-05	0.623661
0.286643	1e-05	0.713337	1e-05	0.641944	0.310996	1e-05	1e-05	0.04704	1e-05	0.224355	0.173658	1e-05	1e-05	0.601956
0.299472	1e-05	0.700508	1e-05	0.637075	0.357523	1e-05	1e-05	0.005382	1e-05	0.25876	0.115215	1e-05	1e-05	0.625995
0.330277	1e-05	0.669703	1e-05	0.608389	0.364561	1e-05	1e-05	0.02703	1e-05	0.27505	0.136295	1e-05	1e-05	0.588624
0.302583	1e-05	0.697397	1e-05	0.627883	0.323863	1e-05	1e-05	0.048234	1e-05	0.238809	0.16875	1e-05	1e-05	0.59241
0.345124	1e-05	0.654856	1e-05	0.589232	0.349558	1e-05	1e-05	0.06119	0.002992	0.274511	0.156445	1e-05	1e-05	0.566032
0.289316	1e-05	0.710664	1e-05	0.648743	0.351227	1e-05	1e-05	1e-05	1e-05	0.247965	0.12781	1e-05	1e-05	0.624194
0.319644	1e-05	0.680336	1e-05	0.616048	0.36601	1e-05	1e-05	0.017922	1e-05	0.274398	0.124859	1e-05	1e-05	0.600713
0.300556	1e-05	0.699424	1e-05	0.635162	0.348541	1e-05	1e-05	0.016277	1e-05	0.244466	0.165045	1e-05	1e-05	0.590459
0.394387	1e-05	0.465317	0.140286	0.406495	0.351222	1e-05	0.038626	0.203647	1e-05	0.319219	0.315455	0.043686	1e-05	0.32162
0.378584	1e-05	0.511195	0.11021	0.450748	0.335703	1e-05	1e-05	0.213529	1e-05	0.30984	0.325342	1e-05	1e-05	0.364789
0.360228	1e-05	0.48004	0.159723	0.420999	0.286031	1e-05	1e-05	0.29295	0.01575	0.280482	0.397681	1e-05	1e-05	0.306066
0.432928	1e-05	0.456586	0.110476	0.401244	0.38033	1e-05	1e-05	0.218406	1e-05	0.356423	0.326778	1e-05	1e-05	0.316769
0.403884	1e-05	0.422515	0.173591	0.369598	0.341007	1e-05	1e-05	0.289376	0.020933	0.335496	0.366445	1e-05	1e-05	0.277106
0.371672	1e-05	0.508548	0.119771	0.446704	0.308765	1e-05	1e-05	0.244511	1e-05	0.289309	0.372551	1e-05	1e-05	0.33811
0.40719	1e-05	0.485507	0.107293	0.428201	0.346607	1e-05	1e-05	0.225173	1e-05	0.327931	0.331214	1e-05	1e-05	0.340825
0.433962	1e-05	0.475017	0.091011	0.418339	0.367313	1e-05	1e-05	0.214328	1e-05	0.342301	0.322333	1e-05	1e-05	0.335336
0.392041	1e-05	0.486665	0.121284	0.428796	0.340702	1e-05	1e-05	0.230482	0.023257	0.310899	0.32239	1e-05	1e-05	0.343434
0.394892	1e-05	0.428672	0.176426	0.377525	0.322753	1e-05	1e-05	0.299702	0.053541	0.307483	0.348259	1e-05	1e-05	0.290697
0.822156	1.3e-05	0.177822	1e-05	0.168203	0.813005	1e-05	1e-05	0.018772	1e-05	0.745566	0.017057	1e-05	1e-05	0.237346
0.831622	1e-05	0.168358	1e-05	0.161685	0.838285	1e-05	1e-05	1e-05	1e-05	0.756568	1e-05	1e-05	1e-05	0.243392
0.819709	1e-05	0.180271	1e-05	0.166141	0.768665	1e-05	1e-05	0.065174	1e-05	0.730811	0.03255	1e-05	1e-05	0.236609
0.786309	1e-05	0.213671	1e-05	0.201418	0.779133	1e-05	1e-05	0.01943	1e-05	0.71071	0.023869	1e-05	1e-05	0.265391
0.827785	1e-05	0.172195	1e-05	0.162154	0.80779	1e-05	1e-05	0.030036	1e-05	0.74939	0.011638	1e-05	1e-05	0.238942
0.844917	1e-05	0.155063	1e-05	0.149381	0.843933	1e-05	1e-05	0.006666	1e-05	0.76293	1e-05	1e-05	1e-05	0.23703
0.799472	1e-05	0.200508	1e-05	0.190602	0.809368	1e-05	1e-05	1e-05	1e-05	0.725059	1e-05	1e-05	1e-05	0.274901
0.828418	1.3e-05	0.171559	1e-05	0.160748	0.819048	1e-05	1e-05	0.020184	1e-05	0.754291	1e-05	1e-05	1e-05	0.245669
0.767198	1e-05	0.232782	1e-05	0.212715	0.738241	1e-05	1e-05	0.049024	1e-05	0.680882	0.049204	1e-05	1e-05	0.269884
0.304843	1e-05	0.582227	0.11292	0.493566	0.28264	1e-05	0.145977	0.077807	0.156076	0.189345	0.212816	1e-05	1e-05	0.441743
0.296407	1e-05	0.600913	0.102671	0.508972	0.279793	1e-05	0.151579	0.059646	0.141675	0.187342	0.225036	1e-05	1e-05	0.445927
0.313146	1e-05	0.58361	0.103233	0.495021	0.278204	1e-05	0.11393	0.112835	0.128463	0.19166	0.260952	1e-05	1e-05	0.418905
0.29158	1e-05	0.600669	0.10774	0.507994	0.254827	1e-05	0.121303	0.115865	0.126996	0.172129	0.279967	1e-05	1e-05	0.420888
0.290876	1e-05	0.609996	0.099118	0.517523	0.266131	1e-05	0.139645	0.07669	0.131714	0.176118	0.248224	1e-05	1e-05	0.443925
0.235351	1e-05	0.641324	0.123315	0.545894	0.221669	1e-05	0.152568	0.079859	0.132304	0.12961	0.290367	1e-05	1e-05	0.447699
0.292302	1e-05	0.602779	0.104909	0.511369	0.260978	1e-05	0.116168	0.111475	0.103888	0.177209	0.307557	1e-05	1e-05	0.411326
0.268477	1e-05	0.609265	0.122247	0.519254	0.245764	1e-05	0.139941	0.095031	0.125251	0.159601	0.289444	1e-05	1e-05	0.425684
0.326279	1e-05	0.54939	0.124321	0.464422	0.285445	1e-05	0.127665	0.122458	0.133686	0.211398	0.266623	1e-05	1e-05	0.388273
0.259222	1e-05	0.598688	0.142081	0.51014	0.240858	1e-05	0.148074	0.100917	0.143639	0.164385	0.256291	1e-05	1e-05	0.435665
0.503409	0.001825	0.149608	0.345158	0.124478	0.38431	0.005485	0.014037	0.471691	0.092882	0.428729	0.447283	1e-05	0.007889	0.023207
0.524563	1e-05	0.143332	0.332095	0.121139	0.393743	1e-05	1e-05	0.485098	0.102164	0.430724	0.450885	1e-05	1e-05	0.016207
0.556391	1e-05	0.122911	0.320687	0.103232	0.436092	1e-05	0.001871	0.458794	0.103348	0.472193	0.405133	1e-05	1e-05	0.019306
0.518084	0.002906	0.201297	0.277713	0.173179	0.413886	0.005624	1e-05	0.4073	0.100961	0.429825	0.377592	1e-05	1e-05	0.091602
0.579526	1e-05	0.079747	0.340718	0.064287	0.44456	1e-05	1e-05	0.491132	0.122297	0.485937	0.391735	1e-05	1e-05	1e-05
0.480181	1e-05	0.16219	0.357619	0.136424	0.353596	1e-05	1e-05	0.509961	0.137503	0.38598	0.443179	1e-05	1e-05	0.033318
0.516584	1e-05	0.134448	0.348958	0.113161	0.387712	1e-05	1e-05	0.499107	0.119181	0.426167	0.440379	1e-05	1e-05	0.014253
0.59451	1e-05	0.035299	0.370181	0.026023	0.43971	1e-05	1e-05	0.534247	0.169367	0.475668	0.354934	1e-05	1e-05	1e-05
0.318209	1e-05	0.681771	1e-05	0.608454	0.274366	1e-05	1e-05	0.11716	1e-05	0.208143	0.263619	1e-05	1e-05	0.528208
0.303744	1e-05	0.675834	0.020412	0.60016	0.254609	1e-05	1e-05	0.145211	1.9e-05	0.204717	0.273506	1e-05	1e-05	0.521738
0.32836	1e-05	0.644299	0.027331	0.571369	0.283129	1e-05	1e-05	0.145482	1e-05	0.22494	0.289917	1e-05	1e-05	0.485113
0.28814	1e-05	0.680273	0.031577	0.605426	0.261681	1e-05	1e-05	0.132873	1e-05	0.200172	0.280923	1e-05	1e-05	0.518875
0.301529	1e-05	0.660267	0.038194	0.587846	0.251663	1e-05	1e-05	0.16047	0.020727	0.195607	0.269051	1e-05	1e-05	0.514595
0.318445	1e-05	0.650791	0.030754	0.577976	0.281005	1e-05	1e-05	0.140999	1e-05	0.222846	0.283057	1e-05	1e-05	0.494067
0.311141	1e-05	0.631594	0.057254	0.561337	0.26826	1e-05	1e-05	0.170383	1.3e-05	0.225426	0.298586	1e-05	1e-05	0.475955
0.330766	1e-05	0.664789	0.004435	0.592336	0.304368	1e-05	1e-05	0.103276	1e-05	0.233433	0.242064	1e-05	1e-05	0.524473
0.320448	1e-05	0.679532	1e-05	0.606179	0.310267	1e-05	1e-05	0.083535	1e-05	0.226242	0.23886	1e-05	1e-05	0.534868
0.343118	1e-05	0.656862	1e-05	0.585787	0.318213	1e-05	1e-05	0.095981	1e-05	0.242018	0.244195	1e-05	1e-05	0.513756
0.661962	0.001855	0.031154	0.305028	0.025643	0.46703	1e-05	1e-05	0.507306	0.200049	0.503293	0.296628	1e-05	1e-05	1e-05
0.6597	0.005308	0.008295	0.326697	0.00325	0.451497	0.00468	1e-05	0.540563	0.200665	0.490902	0.308403	1e-05	1e-05	1e-05
0.6326	0.012346	0.060149	0.294905	0.049613	0.452349	0.011135	1e-05	0.486893	0.190095	0.487748	0.312787	1e-05	1e-05	0.009351
0.703792	1e-05	0.008692	0.287505	0.004753	0.52118	1e-05	1e-05	0.474047	0.161567	0.554345	0.284059	1e-05	1e-05	1e-05
0.586943	0.027598	0.062965	0.322494	0.050843	0.427433	0.028266	1e-05	0.493449	0.168147	0.469049	0.345032	1e-05	0.017752	1e-05
0.651386	0.015315	0.032303	0.300997	0.023968	0.470263	0.01525	1e-05	0.490509	0.194574	0.506887	0.298508	1e-05	1e-05	1e-05
0.631861	0.027154	0.037984	0.303001	0.028501	0.479724	0.028176	1e-05	0.463589	0.170487	0.506249	0.305298	1e-05	0.017945	1e-05
0.637479	0.009448	0.042934	0.31014	0.033252	0.454075	0.009726	1e-05	0.502937	0.187697	0.487237	0.325029	1e-05	1.6e-05	1e-05
0.661266	0.016318	0.015667	0.30675	0.007598	0.457715	0.013689	1e-05	0.520988	0.163607	0.501849	0.328957	1e-05	0.005567	1e-05
0.582002	0.028566	0.054937	0.334495	0.044563	0.42979	0.029396	1e-05	0.496241	0.217596	0.461706	0.305802	1e-05	0.01047	0.004416
0.657106	0.014743	1e-05	0.328141	1e-05	0.454407	0.015381	1e-05	0.530192	0.245635	0.492083	0.262251	1e-05	1e-05	1e-05
0.735694	0.001132	1e-05	0.263165	1e-05	0.529478	1e-05	1e-05	0.470492	0.143903	0.580069	0.275997	1e-05	1e-05	1e-05
0.623482	0.022846	0.060858	0.292814	0.051036	0.459218	0.023246	1e-05	0.46649	0.174347	0.490909	0.319223	1e-05	0.00967	0.005841
0.650399	1e-05	0.065967	0.283624	0.054067	0.495835	1e-05	1e-05	0.450078	0.126138	0.532768	0.33425	1e-05	1e-05	0.006825
0.65374	0.021568	0.035681	0.289011	0.027662	0.464878	0.020978	1e-05	0.486472	0.208786	0.497979	0.29141	1e-05	0.001805	1e-05
0.685489	0.025067	0.033451	0.255992	0.024063	0.481181	0.022907	1e-05	0.471839	0.171263	0.516894	0.30108	1e-05	0.010743	1e-05
0.688371	0.012686	1e-05	0.298933	1e-05	0.492896	0.012728	1e-05	0.494356	0.19424	0.530691	0.275039	1e-05	1e-05	1e-05
0.657008	0.008927	0.036542	0.297523	0.029164	0.458721	0.007749	1e-05	0.504355	0.176193	0.494723	0.329049	1e-05	1.4e-05	1e-05
0.665505	0.029477	0.022746	0.282272	0.017624	0.4823	0.029326	1e-05	0.47074	0.173368	0.520527	0.2885	1e-05	0.017585	1e-05
0.582351	0.019662	0.058513	0.339474	0.046859	0.409636	0.019533	1e-05	0.523963	0.193759	0.446949	0.355931	1e-05	0.003342	1e-05
0.581064	0.008998	0.057167	0.35277	0.046096	0.432845	0.01217	1e-05	0.508879	0.176243	0.467913	0.355814	1e-05	1e-05	1e-05
0.635161	0.021337	0.076807	0.266695	0.065533	0.474936	0.022187	1e-05	0.437334	0.169247	0.499535	0.285603	1e-05	0.009842	0.035763
0.634453	0.0241	0.047798	0.293649	0.037974	0.46375	0.024985	1e-05	0.473281	0.185628	0.493152	0.309636	1e-05	0.011564	1e-05
0.722742	0.000415	1e-05	0.276832	1.3e-05	0.521375	1e-05	1e-05	0.478591	0.175168	0.559411	0.265385	1e-05	1.6e-05	1e-05
0.651588	0.024229	0.064304	0.259879	0.053118	0.492438	0.024436	1e-05	0.429998	0.171807	0.520914	0.274213	1e-05	0.008651	0.024405
0.57677	0.020471	0.072847	0.329912	0.059793	0.424654	0.0217	1e-05	0.493843	0.224228	0.448334	0.313712	1e-05	1e-05	0.013706
0.591438	0.019913	0.093544	0.295105	0.076426	0.446264	0.020832	1e-05	0.456468	0.152384	0.472455	0.34029	1e-05	0.012065	0.022795
0.673345	0.025993	1e-05	0.300652	1e-05	0.47838	0.026555	1e-05	0.495045	0.210406	0.51925	0.26243	1e-05	0.007894	1e-05
0.638817	0.015647	0.059897	0.285639	0.050042	0.461757	0.015627	1e-05	0.472565	0.173222	0.497966	0.325619	1e-05	1e-05	0.003173
0.605428	0.013325	0.043911	0.337336	0.035129	0.415411	0.012356	1e-05	0.537094	0.225737	0.449976	0.324256	1e-05	1e-05	1e-05
0.678925	0.008423	0.034167	0.278485	0.029623	0.511769	0.008912	1e-05	0.449685	0.18042	0.539063	0.270131	1e-05	1e-05	0.010366
0.594463	0.002848	0.060579	0.342111	0.047701	0.444192	0.005514	1e-05	0.502583	0.189068	0.473146	0.337756	1e-05	1e-05	1e-05
0.613767	0.022576	0.036822	0.326836	0.028549	0.456908	0.024779	1e-05	0.489754	0.173498	0.491066	0.323188	1e-05	0.012228	1e-05
0.70922	1e-05	0.033759	0.257011	0.027688	0.512831	1e-05	1e-05	0.45946	0.136422	0.563105	0.300443	1e-05	1e-05	1e-05
0.594396	0.016644	0.064109	0.324852	0.052209	0.436619	0.018035	1e-05	0.493127	0.177978	0.467862	0.34906	1e-05	0.00508	1e-05
0.682788	0.010645	1e-05	0.306557	1e-05	0.501656	0.011972	1e-05	0.486352	0.197357	0.540589	0.262024	1e-05	1e-05	1e-05
0.618065	0.013006	0.078892	0.290037	0.067096	0.475323	0.015799	1e-05	0.441772	0.162102	0.499862	0.317046	1e-05	1e-05	0.02097
0.68273	1e-05	0.012391	0.30487	0.008928	0.476739	1e-05	1e-05	0.514313	0.188478	0.512889	0.298603	1e-05	1e-05	1e-05
0.624522	0.022738	0.056034	0.296707	0.046433	0.467594	0.023697	1e-05	0.462266	0.171017	0.498037	0.319732	1e-05	0.010626	0.000578
0.262033	1e-05	0.696226	0.041732	0.616709	0.214276	1e-05	1e-05	0.168995	1e-05	0.158181	0.336111	1e-05	1e-05	0.505678
0.323074	1e-05	0.646023	0.030893	0.570782	0.257453	1e-05	1e-05	0.171745	1e-05	0.203936	0.33786	1e-05	1e-05	0.458174
0.289489	1e-05	0.664157	0.046344	0.58701	0.220677	1e-05	1e-05	0.192292	1e-05	0.172244	0.363354	1e-05	1e-05	0.464372
0.238963	1e-05	0.685802	0.075226	0.607777	0.180332	1e-05	1e-05	0.211871	1e-05	0.136542	0.396533	1e-05	1e-05	0.466895
0.288804	1e-05	0.681566	0.02962	0.601604	0.213217	1e-05	1e-05	0.185159	1e-05	0.16071	0.36047	1e-05	1e-05	0.47879
0.252111	1e-05	0.711105	0.036774	0.627976	0.196686	1e-05	1e-05	0.175318	1e-05	0.132837	0.377739	1e-05	1e-05	0.489394
0.285652	1e-05	0.677932	0.036405	0.601433	0.229081	1e-05	1e-05	0.169466	1e-05	0.166215	0.359676	1e-05	1e-05	0.47408
0.245509	1e-05	0.698454	0.056027	0.619595	0.198792	1e-05	1e-05	0.181594	1e-05	0.149522	0.34784	1e-05	1e-05	0.502608
0.269487	1e-05	0.658988	0.071515	0.583234	0.224054	1e-05	1e-05	0.192692	1e-05	0.174973	0.362497	1e-05	1e-05	0.4625
0.292694	1e-05	0.657484	0.049812	0.582005	0.220951	1e-05	1e-05	0.197024	1e-05	0.177305	0.358563	1e-05	1e-05	0.464102
0.242184	1e-05	0.757796	1e-05	0.68958	0.31039	1e-05	1e-05	1e-05	1e-05	0.205109	0.132117	1e-05	1e-05	0.662744
0.217943	1e-05	0.782037	1e-05	0.712408	0.287562	1e-05	1e-05	1e-05	1e-05	0.19098	0.120616	1e-05	1e-05	0.688374
0.24811	1e-05	0.75187	1e-05	0.68321	0.31676	1e-05	1e-05	1e-05	1e-05	0.219475	0.119495	1e-05	1e-05	0.661
0.226242	1e-05	0.773738	1e-05	0.703651	0.296319	1e-05	1e-05	1e-05	1e-05	0.213332	0.07579	1e-05	1e-05	0.710848
0.234633	1e-05	0.765347	1e-05	0.697532	0.302438	1e-05	1e-05	1e-05	1e-05	0.212556	0.108882	1e-05	1e-05	0.678532
0.226861	1e-05	0.773119	1e-05	0.700735	0.299235	1e-05	1e-05	1e-05	1e-05	0.207656	0.091985	1e-05	1e-05	0.700329
0.245014	1e-05	0.754966	1e-05	0.687827	0.312143	1e-05	1e-05	1e-05	1e-05	0.21118	0.124592	1e-05	1e-05	0.664198
0.263963	1e-05	0.736017	1e-05	0.670254	0.329716	1e-05	1e-05	1e-05	1e-05	0.235261	0.105046	1e-05	1e-05	0.659664
0.257972	1e-05	0.742008	1e-05	0.675511	0.319842	1e-05	1e-05	0.004628	1e-05	0.221783	0.119994	1e-05	1e-05	0.658193
0.302217	1e-05	0.697763	1e-05	0.634948	0.365022	1e-05	1e-05	1e-05	1e-05	0.26386	0.115367	1e-05	1e-05	0.620743
0.237168	1e-05	0.762812	1e-05	0.693031	0.306939	1e-05	1e-05	1e-05	1e-05	0.256917	0.008479	1e-05	1e-05	0.734574
0.262493	1e-05	0.737487	1e-05	0.670616	0.329354	1e-05	1e-05	1e-05	1e-05	0.256242	0.060158	1e-05	1e-05	0.683571
0.275187	1e-05	0.724793	1e-05	0.659138	0.324806	1e-05	1e-05	0.016036	1e-05	0.226065	0.142381	1e-05	1e-05	0.631524
0.285846	1e-05	0.714134	1e-05	0.647613	0.352357	1e-05	1e-05	1e-05	1e-05	0.299384	1e-05	1e-05	1e-05	0.700576
0.315153	1e-05	0.684827	1e-05	0.62374	0.37623	1e-05	1e-05	1e-05	1e-05	0.306231	0.052874	1e-05	1e-05	0.640865
0.274582	1e-05	0.725398	1e-05	0.658239	0.327056	1e-05	1e-05	0.014686	1e-05	0.233108	0.126877	1e-05	1e-05	0.639985
0.269865	1e-05	0.730115	1e-05	0.663303	0.336667	1e-05	1e-05	1e-05	1e-05	0.247874	0.08787	1e-05	1e-05	0.664226
0.260709	1e-05	0.640837	0.098444	0.566395	0.200543	1e-05	1e-05	0.233043	1e-05	0.172672	0.390048	1e-05	1e-05	0.437251
0.252487	1e-05	0.600207	0.147296	0.527176	0.185729	1.3e-05	1e-05	0.287071	1e-05	0.1678	0.463148	1e-05	1e-05	0.369023
0.262065	1e-05	0.608829	0.129096	0.537538	0.195223	1e-05	1e-05	0.267219	1e-05	0.171454	0.45102	1e-05	1e-05	0.377496
0.265962	1e-05	0.63005	0.103978	0.557356	0.202039	1e-05	1e-05	0.240585	1e-05	0.172514	0.409842	1e-05	1e-05	0.417614
0.223613	1e-05	0.654393	0.121985	0.576902	0.157265	1e-05	1e-05	0.265813	1e-05	0.135632	0.443239	1e-05	1e-05	0.421099
0.315978	1e-05	0.570126	0.113887	0.500293	0.242474	1e-05	1e-05	0.257213	1e-05	0.215927	0.428413	1e-05	1e-05	0.35563
0.247123	1e-05	0.626273	0.126593	0.552422	0.183216	1e-05	1e-05	0.264342	1e-05	0.160778	0.438937	1e-05	1e-05	0.400255
0.259106	1e-05	0.624566	0.116318	0.549851	0.194414	1e-05	1e-05	0.255715	1e-05	0.165306	0.436678	1e-05	1e-05	0.397986
0.302776	1e-05	0.659048	0.038167	0.584659	0.234236	1e-05	1e-05	0.181086	1e-05	0.186096	0.346667	1e-05	1e-05	0.467207
0.245136	1e-05	0.613795	0.141059	0.539759	0.172103	1e-05	1e-05	0.288118	1e-05	0.153441	0.478205	1e-05	1e-05	0.368324
0.227263	1e-05	0.671666	0.101061	0.59428	0.182415	1e-05	1e-05	0.223286	1.8e-05	0.142261	0.411525	1e-05	1e-05	0.446176
0.194781	1e-05	0.606171	0.199038	0.530621	0.127314	1e-05	1e-05	0.342046	1e-05	0.128323	0.531395	1e-05	1e-05	0.340253
0.256784	1e-05	0.606596	0.13661	0.534908	0.187691	1e-05	1e-05	0.277381	0.000369	0.170203	0.45333	1e-05	1e-05	0.376078
0.264561	1e-05	0.64503	0.0904	0.570336	0.193202	1e-05	1e-05	0.236441	1e-05	0.16414	0.394909	1e-05	1e-05	0.440921
0.276191	1e-05	0.629958	0.093841	0.556052	0.212135	1e-05	1e-05	0.231793	1e-05	0.177512	0.401913	1e-05	1e-05	0.420546
0.256673	1e-05	0.64596	0.097358	0.5716	0.204143	1e-05	1e-05	0.224237	1e-05	0.166013	0.399841	1e-05	1e-05	0.434115
0.255471	1e-05	0.619132	0.125388	0.547586	0.200277	1e-05	1e-05	0.252117	1e-05	0.178198	0.412353	1e-05	1e-05	0.409419
0.11645	1e-05	0.658514	0.225025	0.579597	0.04179	1e-05	1e-05	0.378593	1e-05	0.047212	0.60854	1e-05	1e-05	0.344219
0.299805	1e-05	0.691189	0.008996	0.610483	0.230177	1e-05	1e-05	0.15932	1.7e-05	0.160959	0.357348	1e-05	1e-05	0.481656
0.230674	0.002097	0.648363	0.118866	0.574443	0.189277	0.000121	0.005863	0.230296	0.022323	0.150264	0.375739	1e-05	0.002593	0.449072
0.283309	1e-05	0.665864	0.050817	0.589285	0.217478	1e-05	1e-05	0.193216	1e-05	0.170216	0.366425	1e-05	1e-05	0.463328
0.25076	0.00592	0.57678	0.16654	0.506162	0.179769	0.004182	1e-05	0.309877	0.02325	0.162337	0.458885	1e-05	0.007323	0.348195
0.238245	1e-05	0.60481	0.156936	0.531959	0.176352	1e-05	1e-05	0.291669	1e-05	0.160165	0.470554	1e-05	1e-05	0.369251
0.235307	1e-05	0.611595	0.153088	0.539661	0.171724	1e-05	1e-05	0.288595	0.007967	0.159056	0.440341	1e-05	1e-05	0.392616
0.22616	1e-05	0.606143	0.167687	0.532873	0.167655	1e-05	1e-05	0.299452	1e-05	0.151897	0.486191	1e-05	1e-05	0.361882
0.245055	1e-05	0.729233	0.025703	0.647883	0.192724	1e-05	1e-05	0.159374	1e-05	0.126818	0.357823	1e-05	1e-05	0.515329
0.251668	1e-05	0.647844	0.100479	0.572907	0.187358	1e-05	1e-05	0.239716	0.009525	0.15476	0.393674	1e-05	1e-05	0.442021
0.332674	0.007675	0.509869	0.149782	0.448176	0.258557	0.006829	1e-05	0.286427	0.01327	0.246128	0.412014	1e-05	0.008965	0.319613
0.241946	1e-05	0.687033	0.071011	0.608096	0.177755	1e-05	1e-05	0.214128	1e-05	0.142079	0.380881	1e-05	1e-05	0.47701
0.23933	1e-05	0.70879	0.05187	0.629336	0.19294	1e-05	1e-05	0.177704	1e-05	0.139416	0.35413	1e-05	1e-05	0.506423
0.239421	1e-05	0.671981	0.088588	0.596199	0.186302	1e-05	1e-05	0.217479	0.038654	0.14605	0.32294	1e-05	1e-05	0.492335
0.269351	1e-05	0.640507	0.090132	0.569293	0.228875	1e-05	1e-05	0.201812	1e-05	0.18707	0.367278	1e-05	1e-05	0.445622
0.242955	1e-05	0.612045	0.144989	0.539636	0.181316	1e-05	1e-05	0.279028	0.016216	0.162901	0.424881	1e-05	1e-05	0.395983
0.263907	0.003999	0.723657	0.008437	0.644019	0.211177	1e-05	1e-05	0.144785	1.7e-05	0.157934	0.305431	1e-05	0.000733	0.535876
0.228917	1e-05	0.662962	0.108111	0.586124	0.178997	1e-05	1e-05	0.234859	1e-05	0.144545	0.414623	1e-05	1e-05	0.440802
0.226728	1e-05	0.635398	0.137864	0.56108	0.163555	1e-05	1e-05	0.275345	1e-05	0.149003	0.448565	1e-05	1e-05	0.402402
0.260551	1e-05	0.603565	0.135875	0.533186	0.201068	1e-05	1e-05	0.265726	1e-05	0.181854	0.433594	1e-05	1e-05	0.384522
0.290106	1e-05	0.69477	0.015114	0.617808	0.232365	1e-05	1e-05	0.149808	1e-05	0.161515	0.347057	1e-05	1e-05	0.491398
0.221717	1e-05	0.701563	0.07671	0.620299	0.166289	1e-05	1e-05	0.213392	1e-05	0.117625	0.417221	1e-05	1e-05	0.465124
0.225261	1e-05	0.695267	0.079462	0.616844	0.17237	1e-05	1e-05	0.210766	1e-05	0.13453	0.381345	1e-05	1e-05	0.484095
0.2611	1e-05	0.599069	0.139821	0.528092	0.18706	1.6e-05	1e-05	0.284822	0.020069	0.172122	0.41675	1e-05	1e-05	0.391038
0.213107	0.029122	0.627051	0.130721	0.556002	0.167331	0.02749	0.018204	0.230973	0.008086	0.134248	0.354664	0.048949	0.024643	0.42941
0.263353	1e-05	0.599628	0.137009	0.527361	0.19162	1e-05	1e-05	0.280999	1e-05	0.17501	0.454607	1e-05	1e-05	0.370354
0.271991	1e-05	0.619168	0.108831	0.549741	0.214968	1e-05	1e-05	0.235271	0.022341	0.191603	0.3441	1e-05	1e-05	0.441936
0.273049	1e-05	0.708176	0.018765	0.629029	0.219101	1e-05	1e-05	0.15185	1e-05	0.156142	0.328366	1e-05	1e-05	0.515462
0.248383	1e-05	0.720906	0.030701	0.639774	0.184385	1e-05	1e-05	0.175821	1e-05	0.130146	0.358012	1e-05	1e-05	0.511812
0.218823	1e-05	0.729182	0.051985	0.6462	0.157317	1e-05	1e-05	0.196463	1e-05	0.111435	0.37027	1e-05	1e-05	0.518265
0.273203	1e-05	0.623923	0.102865	0.549919	0.203524	1e-05	1e-05	0.246538	1e-05	0.184067	0.394437	1e-05	1e-05	0.421466
0.250067	0.002657	0.636349	0.110927	0.56301	0.192849	0.002686	1e-05	0.241445	0.017254	0.168353	0.367971	1e-05	0.005041	0.441371
0.289804	1e-05	0.638945	0.071241	0.565636	0.235095	1e-05	1e-05	0.199248	1e-05	0.19139	0.363033	1e-05	1e-05	0.445547
0.283295	1e-05	0.617084	0.099611	0.545136	0.218519	1e-05	1e-05	0.236325	0.001802	0.18511	0.400628	1e-05	1e-05	0.41244
0.293046	1e-05	0.628122	0.078822	0.554553	0.223784	1e-05	1e-05	0.221643	1e-05	0.190963	0.381007	1e-05	1e-05	0.428
0.262778	0.018902	0.641565	0.076754	0.568781	0.205077	0.016719	1e-05	0.209412	1e-05	0.172341	0.364051	1e-05	0.019456	0.444132
0.248837	1e-05	0.631178	0.119974	0.557841	0.171706	1.1e-05	1e-05	0.270432	1e-05	0.158324	0.431571	1e-05	1e-05	0.410075
0.129423	1e-05	0.630231	0.240336	0.549619	0.043518	1e-05	1e-05	0.406844	1e-05	0.041664	0.663582	1e-05	1e-05	0.294724
0.101879	1e-05	0.668417	0.229693	0.583323	0.015515	1e-05	1e-05	0.401142	1e-05	0.019735	0.650853	1e-05	1e-05	0.329382
0.073698	1e-05	0.658226	0.268065	0.576681	0.010795	1e-05	1e-05	0.412504	1e-05	0.020909	0.658237	1e-05	1e-05	0.320824
0.117931	1e-05	0.671125	0.210933	0.587453	0.031775	1e-05	1e-05	0.380752	1e-05	0.027561	0.639341	1e-05	1e-05	0.333068
0.115894	1e-05	0.631879	0.252217	0.552533	0.043156	1e-05	1e-05	0.404292	1e-05	0.054029	0.629881	1e-05	1e-05	0.31606
0.065849	1e-05	0.655521	0.27862	0.566101	1e-05	1e-05	1e-05	0.433869	1e-05	1e-05	0.700166	1e-05	1e-05	0.299794
0.082238	1e-05	0.671279	0.246472	0.586457	1e-05	1e-05	1e-05	0.413513	1.5e-05	0.005365	0.671936	1e-05	1e-05	0.322664
0.752317	1e-05	0.062321	0.185352	0.051802	0.600868	1e-05	1e-05	0.34731	0.075193	0.628348	0.256872	1e-05	1e-05	0.039567
0.790517	1e-05	0.021371	0.188102	0.016496	0.636557	1e-05	1e-05	0.346927	0.08017	0.667782	0.233227	1e-05	1e-05	0.018801
0.797232	1e-05	0.050195	0.152563	0.04172	0.659934	1.2e-05	1e-05	0.298324	0.075175	0.676461	0.188997	1e-05	1e-05	0.059347
0.775721	1e-05	0.021118	0.203151	0.012887	0.62116	1e-05	1e-05	0.365933	0.079973	0.65504	0.257941	1e-05	1e-05	0.007026
0.758835	1e-05	0.041644	0.199511	0.034288	0.611187	1e-05	1e-05	0.354504	0.093088	0.635836	0.239851	1e-05	1e-05	0.031206
0.804038	1e-05	0.038633	0.157319	0.030644	0.653664	1e-05	1e-05	0.315672	0.098465	0.669159	0.176866	1e-05	1e-05	0.05549
0.771959	1e-05	0.049698	0.178333	0.040512	0.63028	1e-05	1e-05	0.329188	0.099703	0.641128	0.208536	1e-05	1e-05	0.050613
0.892883	1e-05	0.072061	0.035046	0.059847	0.774911	1e-05	1e-05	0.165222	1e-05	0.758864	0.158915	1e-05	1e-05	0.082191
0.897743	1e-05	0.051693	0.050553	0.043131	0.768788	1e-05	1e-05	0.188061	1e-05	0.774315	0.143949	1e-05	1e-05	0.081706
0.945505	1e-05	0.031653	0.022833	0.023787	0.823111	1e-05	1e-05	0.153082	1e-05	0.80588	0.131782	1e-05	1e-05	0.062309
0.892818	1e-05	0.091164	0.016008	0.076997	0.772364	1e-05	1e-05	0.150618	1e-05	0.749089	0.1509	1e-05	1e-05	0.099981
0.92019	1e-05	0.066856	0.012945	0.056246	0.807245	1e-05	1e-05	0.136489	1e-05	0.783902	0.116795	1e-05	1e-05	0.099273
0.959195	1e-05	0.040785	1e-05	0.032643	0.83365	1e-05	1e-05	0.133687	1e-05	0.809399	0.108744	1e-05	1e-05	0.081827
0.931527	1e-05	0.068453	1e-05	0.058989	0.835594	1e-05	1e-05	0.105398	1e-05	0.800961	0.095924	1e-05	1e-05	0.103085
0.93276	1e-05	0.058751	0.00848	0.0486	0.811443	1e-05	1e-05	0.139937	1e-05	0.784814	0.131869	1e-05	1e-05	0.083287
0.941741	1e-05	0.049473	0.008776	0.039282	0.818672	1e-05	1e-05	0.142026	1e-05	0.793606	0.128221	1e-05	1e-05	0.078143
0.945535	1e-05	0.03206	0.022395	0.025729	0.812168	1e-05	1e-05	0.162084	1e-05	0.79982	0.140586	1e-05	1e-05	0.059564
0.428346	1e-05	0.373546	0.198098	0.325108	0.345442	1e-05	1e-05	0.32943	0.027648	0.351896	0.399116	1e-05	1e-05	0.22132
0.391589	1e-05	0.422978	0.185423	0.370548	0.311551	1e-05	0.00366	0.314231	0.02406	0.313285	0.405702	1e-05	1e-05	0.256933
0.438581	1e-05	0.358296	0.203113	0.312233	0.357429	1e-05	1e-05	0.330318	0.02661	0.363537	0.399789	1e-05	1e-05	0.210043
0.381577	1e-05	0.391345	0.227069	0.339565	0.298783	1e-05	0.005251	0.356391	0.017463	0.313009	0.460221	1e-05	1e-05	0.209288
0.395148	1e-05	0.377049	0.227792	0.32713	0.293028	1e-05	1e-05	0.379822	0.04013	0.312065	0.445331	1e-05	1e-05	0.202454
0.386536	1e-05	0.403636	0.209818	0.351391	0.315315	1e-05	1e-05	0.333274	0.001319	0.333584	0.433399	1e-05	1e-05	0.231679
0.380616	1e-05	0.382011	0.237362	0.334008	0.308391	1e-05	1e-05	0.357581	0.020769	0.326861	0.442344	1e-05	1e-05	0.210006
0.381258	1e-05	0.413883	0.20485	0.362325	0.305518	1.1e-05	1e-05	0.332136	0.035377	0.307935	0.405253	1e-05	1e-05	0.251415
0.352639	1e-05	0.417938	0.229413	0.361254	0.281629	1e-05	0.00626	0.350847	1e-05	0.301375	0.473119	1e-05	1e-05	0.225475
0.355712	1e-05	0.414104	0.230174	0.360379	0.281971	1e-05	1e-05	0.35763	0.024441	0.293703	0.451251	1e-05	1e-05	0.230585
0.404794	1e-05	0.362262	0.232935	0.313714	0.313165	1e-05	1e-05	0.3731	0.017957	0.33793	0.452396	1e-05	1e-05	0.191698
0.407832	1e-05	0.403095	0.189063	0.349319	0.322041	1e-05	1e-05	0.32862	0.00902	0.333711	0.427438	1e-05	1e-05	0.229811
0.377081	1e-05	0.423124	0.199785	0.370158	0.306276	1e-05	1e-05	0.323546	0.004732	0.316554	0.429553	1e-05	1e-05	0.249142
0.370181	1e-05	0.41434	0.215469	0.362957	0.306784	1.3e-05	1e-05	0.330236	0.010138	0.317097	0.431162	1e-05	1e-05	0.241584
0.439151	0.002265	0.348812	0.209772	0.305605	0.349976	0.001069	1e-05	0.343339	0.086993	0.341967	0.341564	1e-05	1e-05	0.229456
0.365544	1e-05	0.40363	0.230816	0.349806	0.273537	1e-05	1e-05	0.376637	0.040955	0.288266	0.445196	1e-05	1e-05	0.225563
0.696122	1e-05	0.081486	0.222381	0.068033	0.57896	1e-05	1e-05	0.352987	0.006156	0.631688	0.341205	1e-05	1e-05	0.020931
0.48573	1e-05	0.293972	0.220288	0.255601	0.379	1e-05	1e-05	0.365379	0.068997	0.388982	0.370916	1e-05	1e-05	0.171085
0.523664	1e-05	0.195784	0.280542	0.167427	0.417071	1e-05	1e-05	0.415482	0.073875	0.450706	0.384989	0.001611	1e-05	0.08881
0.444854	1e-05	0.404332	0.150804	0.356288	0.369113	1e-05	1e-05	0.274579	0.000577	0.374714	0.358124	1e-05	1e-05	0.266565
0.316813	1e-05	0.645448	0.037729	0.571213	0.271402	1e-05	1e-05	0.157365	1e-05	0.214927	0.311577	1e-05	1e-05	0.473465
0.30382	1e-05	0.648498	0.047672	0.577054	0.278637	1e-05	1e-05	0.144289	0.010184	0.223204	0.259105	1e-05	1e-05	0.507487
0.342923	1e-05	0.627172	0.029895	0.556847	0.306942	1e-05	1e-05	0.136191	1e-05	0.248398	0.279313	1e-05	1e-05	0.472259
0.294066	1e-05	0.661678	0.044246	0.586112	0.249041	1e-05	1e-05	0.164827	1e-05	0.201177	0.305281	1e-05	1e-05	0.493512
0.318222	1e-05	0.632828	0.04894	0.560613	0.280945	1e-05	1e-05	0.158421	1e-05	0.224547	0.313846	1e-05	1e-05	0.461577
0.371535	1e-05	0.602476	0.025979	0.534071	0.31414	1e-05	1e-05	0.151769	0.011032	0.26347	0.25538	1.8e-05	1e-05	0.47009
0.312262	1e-05	0.633885	0.053843	0.561438	0.257418	1e-05	1e-05	0.181124	1e-05	0.215638	0.319242	1e-05	1e-05	0.465089
0.33348	1e-05	0.62131	0.045199	0.550478	0.273622	1e-05	1e-05	0.17588	1e-05	0.222847	0.335538	1e-05	1e-05	0.441585
0.377019	1e-05	0.588931	0.03404	0.524351	0.356488	1e-05	1e-05	0.119141	1e-05	0.296471	0.240811	1e-05	1e-05	0.462688
0.295092	1e-05	0.639771	0.065127	0.565742	0.254974	1e-05	1e-05	0.179265	1e-05	0.211042	0.325784	1e-05	1e-05	0.463144
0.36467	1e-05	0.625529	0.009792	0.5567	0.328689	1e-05	1e-05	0.114591	0.005851	0.266299	0.219666	1e-05	1e-05	0.508164
0.38534	1e-05	0.544375	0.070275	0.481461	0.329604	1e-05	1e-05	0.188915	0.021127	0.287044	0.281057	1e-05	1e-05	0.410752
0.348338	1e-05	0.612701	0.038951	0.543789	0.30688	1e-05	1e-05	0.149311	1e-05	0.254197	0.279203	1e-05	1e-05	0.46657
0.313495	1e-05	0.640114	0.04638	0.568711	0.270507	1e-05	1e-05	0.160762	0.00113	0.223333	0.285033	1e-05	1e-05	0.490485
0.375342	1e-05	0.597111	0.027538	0.530941	0.318435	1e-05	1e-05	0.150604	0.00345	0.272793	0.26189	1e-05	1e-05	0.461848
0.314743	1e-05	0.63259	0.052658	0.560162	0.264909	1e-05	1e-05	0.174909	1e-05	0.223465	0.306774	1e-05	1e-05	0.469731
0.387146	1e-05	0.597644	0.0152	0.530868	0.353817	1e-05	1e-05	0.115295	1e-05	0.290837	0.236159	1e-05	1e-05	0.472974
0.340385	1e-05	0.588302	0.071302	0.518617	0.287734	1e-05	1e-05	0.193629	1e-05	0.251787	0.321979	1e-05	1e-05	0.426204
0.328777	1e-05	0.596802	0.07441	0.527217	0.286984	1e-05	1e-05	0.185779	1e-05	0.248369	0.314729	1e-05	1e-05	0.436872
0.373975	1e-05	0.61048	0.015535	0.544198	0.338725	1e-05	1e-05	0.117057	1e-05	0.274853	0.247359	1e-05	1e-05	0.477758
0.213465	1e-05	0.786515	1e-05	0.701634	0.172156	1e-05	1e-05	0.12619	1e-05	0.094316	0.322797	1e-05	1e-05	0.582857
0.262946	1e-05	0.733612	0.003431	0.651455	0.215119	1e-05	1e-05	0.133406	1e-05	0.144792	0.30901	1e-05	1e-05	0.546168
0.292999	1e-05	0.704436	0.002554	0.625793	0.240305	1e-05	1e-05	0.133882	1e-05	0.172946	0.308673	1e-05	1e-05	0.518351
0.287809	1e-05	0.712171	1e-05	0.639479	0.263594	1e-05	1e-05	0.096908	1.1e-05	0.182231	0.256907	1e-05	1e-05	0.560831
0.268797	1e-05	0.730139	0.001054	0.648964	0.229577	1e-05	1e-05	0.121439	1e-05	0.152146	0.301797	1e-05	1e-05	0.546027
0.268505	1e-05	0.731475	1e-05	0.656896	0.252571	1e-05	1e-05	0.090513	1e-05	0.171815	0.258042	1e-05	1e-05	0.570113
0.268255	1e-05	0.731725	1e-05	0.655735	0.255036	1e-05	1e-05	0.089208	1e-05	0.172203	0.252271	1e-05	1e-05	0.575497
0.276851	1e-05	0.723129	1e-05	0.64919	0.2722	1e-05	1e-05	0.07859	1e-05	0.176642	0.262071	1e-05	1e-05	0.561256
0.27753	1e-05	0.72245	1e-05	0.648537	0.258243	1e-05	1e-05	0.0932	1e-05	0.172782	0.275756	1e-05	1e-05	0.551432
0.30831	1e-05	0.682377	0.009304	0.605497	0.245092	1e-05	1e-05	0.149392	1e-05	0.186302	0.300545	1e-05	1e-05	0.513123
0.250177	1e-05	0.749803	1e-05	0.669944	0.225281	1e-05	1e-05	0.104754	1e-05	0.150802	0.265802	1e-05	1e-05	0.583366
0.276152	1e-05	0.723828	1e-05	0.644463	0.229061	1e-05	1e-05	0.126456	1e-05	0.15902	0.291029	1e-05	1e-05	0.54992
0.261786	1e-05	0.707845	0.03036	0.630673	0.205359	1e-05	1e-05	0.163948	1e-05	0.143746	0.349854	1e-05	1e-05	0.50637
0.286508	1e-05	0.713472	1e-05	0.636118	0.238804	1e-05	1e-05	0.125058	1e-05	0.15717	0.321597	1e-05	1e-05	0.521203
0.32961	1e-05	0.67037	1e-05	0.595702	0.272634	1e-05	1e-05	0.131644	1.7e-05	0.201195	0.299092	1e-05	1e-05	0.499676
0.29336	1e-05	0.70662	1e-05	0.627759	0.232369	1e-05	1e-05	0.139852	1e-05	0.166582	0.307252	1e-05	1e-05	0.526135
0.31681	1e-05	0.68317	1e-05	0.608337	0.259947	1e-05	1e-05	0.131696	1e-05	0.186644	0.307871	1e-05	1e-05	0.505454
0.275815	1e-05	0.724165	1e-05	0.644955	0.23869	1.9e-05	1e-05	0.116326	1e-05	0.156447	0.301767	1e-05	1e-05	0.541756
0.273375	1e-05	0.725943	0.000671	0.645375	0.220097	1e-05	1e-05	0.134508	1e-05	0.147317	0.315716	1e-05	1e-05	0.536936
0.303499	1e-05	0.696481	1e-05	0.622482	0.272796	1e-05	1e-05	0.104702	1e-05	0.197467	0.261383	1e-05	1e-05	0.54112
0.290265	1e-05	0.670145	0.03958	0.593771	0.222113	1e-05	1e-05	0.184095	1e-05	0.17837	0.335129	1e-05	1e-05	0.486471
0.282135	1e-05	0.717845	1e-05	0.645866	0.258209	1e-05	1e-05	0.095905	1e-05	0.173757	0.276303	1e-05	1e-05	0.549911
0.300315	1e-05	0.695735	0.00394	0.617939	0.240378	1e-05	1e-05	0.141664	1e-05	0.170365	0.322135	1e-05	1e-05	0.507471
0.259402	1e-05	0.740578	1e-05	0.659736	0.225884	1e-05	1e-05	0.11436	1.1e-05	0.140204	0.318214	1e-05	1e-05	0.541551
0.252119	1e-05	0.733822	0.014048	0.652758	0.209027	1e-05	1e-05	0.138194	1e-05	0.134934	0.329712	1e-05	1e-05	0.535325
0.302043	1e-05	0.697937	1e-05	0.617303	0.24227	1e-05	1e-05	0.140407	1e-05	0.171206	0.318538	1e-05	1e-05	0.510226
0.261544	1e-05	0.711688	0.026758	0.630197	0.200974	1e-05	1e-05	0.168809	1e-05	0.141687	0.346423	1e-05	1e-05	0.511861
0.260431	1e-05	0.70999	0.029569	0.631476	0.203464	1e-05	1e-05	0.16504	1e-05	0.143611	0.344049	1e-05	1e-05	0.51231
0.224508	1e-05	0.729636	0.045846	0.645705	0.168828	1e-05	1e-05	0.185447	1e-05	0.112287	0.379636	1e-05	1e-05	0.508047
0.314098	1e-05	0.685882	1e-05	0.613285	0.291006	1e-05	1e-05	0.09569	1e-05	0.202846	0.282672	1e-05	1e-05	0.514452
0.279492	1e-05	0.68934	0.031157	0.611869	0.225721	1e-05	1e-05	0.16239	1e-05	0.163602	0.34388	1e-05	1e-05	0.492488
0.229008	1e-05	0.738884	0.032098	0.656082	0.183355	1e-05	1e-05	0.160543	1e-05	0.104471	0.390487	1e-05	1e-05	0.505013
0.288924	1e-05	0.711056	1e-05	0.633666	0.241485	1e-05	1e-05	0.124829	1e-05	0.168889	0.296285	1e-05	1e-05	0.534796
0.256302	1e-05	0.743678	1e-05	0.661583	0.208674	1e-05	1e-05	0.129723	1e-05	0.132769	0.314125	1e-05	1e-05	0.553077
0.3024	1e-05	0.686493	0.011097	0.60753	0.241521	1e-05	1e-05	0.150928	1e-05	0.170078	0.345694	1e-05	1e-05	0.484198
0.293393	1e-05	0.69151	0.015088	0.613426	0.227838	1e-05	1e-05	0.158716	1e-05	0.16783	0.335169	1e-05	1e-05	0.496971
0.24969	1e-05	0.701408	0.048892	0.621402	0.193271	1e-05	1e-05	0.185307	1e-05	0.133288	0.381098	1e-05	1e-05	0.485584
0.259617	1e-05	0.735485	0.004888	0.654823	0.21198	1e-05	1e-05	0.133177	1e-05	0.134423	0.335057	1e-05	1e-05	0.530491
0.214261	1e-05	0.732175	0.053555	0.650155	0.162563	1e-05	1e-05	0.187262	1e-05	0.121302	0.352385	1e-05	1e-05	0.526283
0.265924	1e-05	0.734056	1e-05	0.657483	0.230425	1e-05	1e-05	0.112072	1e-05	0.153473	0.28817	1e-05	1e-05	0.558328
0.270908	1e-05	0.726353	0.002729	0.644074	0.224936	1e-05	1e-05	0.13097	1e-05	0.145551	0.329696	1e-05	1e-05	0.524723
0.299409	1e-05	0.696679	0.003902	0.617191	0.216118	1e-05	1e-05	0.16667	1.1e-05	0.158164	0.340409	1e-05	1e-05	0.501396
0.908705	1e-05	0.077554	0.013731	0.066982	0.784506	1e-05	1e-05	0.148492	1e-05	0.780017	0.097774	1e-05	1e-05	0.122178
0.823415	0.023036	0.108401	0.045148	0.094992	0.716063	0.021297	1e-05	0.167638	0.061295	0.69528	0.073902	1e-05	0.015771	0.153742
0.899133	0.007491	0.050306	0.043071	0.043854	0.787221	0.007423	1e-05	0.161491	0.043783	0.783199	0.052589	1e-05	0.002461	0.117958
0.904507	0.039355	0.056129	1e-05	0.047553	0.792891	0.036255	1e-05	0.123291	0.036647	0.777654	0.017474	1e-05	0.032888	0.135327
0.832579	0.018747	0.079888	0.068786	0.068636	0.722332	0.018171	1e-05	0.190851	0.056177	0.715298	0.093394	1e-05	0.013291	0.12183
0.903891	0.018853	0.048855	0.028401	0.041163	0.763744	0.016305	1e-05	0.178778	0.052729	0.757624	0.070825	1e-05	0.012041	0.10677
0.90263	0.00993	0.07437	0.013071	0.064841	0.77421	0.008129	1e-05	0.152811	0.046687	0.7624	0.046935	1e-05	0.003698	0.140271
0.887742	0.025837	0.03204	0.054381	0.026744	0.746365	0.023697	1e-05	0.203184	0.122317	0.731439	0.024853	1e-05	0.009512	0.111869
0.922552	1e-05	0.023297	0.054141	0.0179	0.786477	0.000719	1e-05	0.194894	0.080885	0.773015	0.049289	1e-05	1e-05	0.096791
0.891528	0.015413	0.033941	0.059118	0.029179	0.769957	0.014565	1e-05	0.186288	0.060188	0.769006	0.056366	1e-05	0.00979	0.10464
0.938494	0.029599	0.031897	1e-05	0.029942	0.827481	0.027641	1e-05	0.114926	0.064097	0.78987	1e-05	1e-05	0.019427	0.126586
0.919219	0.02489	0.048455	0.007436	0.042523	0.8008	0.023069	1e-05	0.133597	0.073926	0.772306	1e-05	1e-05	0.015295	0.138453
0.862397	0.028345	0.069972	0.039287	0.061808	0.740317	0.026291	1e-05	0.171574	0.0888	0.72606	0.029049	1e-05	0.015105	0.140976
0.881887	0.006594	0.055779	0.05574	0.047527	0.758491	0.005537	1e-05	0.188434	0.065393	0.750944	0.066631	1e-05	1e-05	0.117012
0.898603	0.013178	0.042254	0.045965	0.036207	0.782882	0.012941	1e-05	0.16796	0.086849	0.766956	0.020845	1e-05	1e-05	0.125329
0.896375	0.041962	0.034123	0.02754	0.028552	0.766455	0.039232	1e-05	0.165751	0.047116	0.757304	0.058341	1e-05	0.036378	0.100851
0.849167	0.043569	0.062363	0.044901	0.053818	0.728477	0.041226	1e-05	0.176469	0.069395	0.7128	0.061612	1e-05	0.035188	0.120996
0.864438	0.034823	0.088275	0.012465	0.076792	0.757359	0.032041	1e-05	0.133798	0.02532	0.747929	0.049327	1e-05	0.03032	0.147094
0.987997	1e-05	0.011983	1e-05	0.016975	0.916624	1e-05	1e-05	0.066381	1e-05	0.87747	1e-05	1e-05	1e-05	0.12249
0.951338	1e-05	0.048642	1e-05	0.044503	0.818993	1e-05	1e-05	0.136484	0.033079	0.803785	0.035827	1e-05	1e-05	0.127289
0.970313	1e-05	0.029667	1e-05	0.028828	0.87619	1e-05	1e-05	0.094962	0.010077	0.857499	1e-05	1e-05	1e-05	0.132394
0.99997	1e-05	1e-05	1e-05	0.001896	0.891291	1e-05	1e-05	0.106793	1.2e-05	0.88798	0.004582	1e-05	1e-05	0.107406
0.99997	1e-05	1e-05	1e-05	0.003978	0.92236	1e-05	1e-05	0.073642	1.1e-05	0.889651	1e-05	1e-05	1e-05	0.110307
0.999968	1.2e-05	1e-05	1e-05	1e-05	0.899389	1e-05	1e-05	0.100581	1e-05	0.893853	0.000783	1e-05	1e-05	0.105334
0.977071	1e-05	0.020497	0.002422	0.01716	0.838567	1e-05	1e-05	0.144253	0.023616	0.830393	0.047088	1e-05	1e-05	0.098884
0.98477	0.009266	0.005954	1e-05	0.013988	0.941212	0.007574	1e-05	0.037216	1e-05	0.875487	1e-05	1e-05	0.007108	0.117376
0.99997	1e-05	1e-05	1e-05	1e-05	0.890451	1e-05	1e-05	0.109519	0.004707	0.883976	0.013411	1e-05	1e-05	0.097886
0.99997	1e-05	1e-05	1e-05	1e-05	0.893633	1e-05	1e-05	0.106337	1e-05	0.889711	0.012848	1e-05	1e-05	0.097411
0.865819	0.008684	0.05599	0.069506	0.047311	0.728299	0.008667	1e-05	0.215713	0.063101	0.733395	0.10536	1e-05	0.001556	0.096577
0.84911	0.017339	0.065108	0.068443	0.057335	0.73892	0.017796	1e-05	0.185939	0.079044	0.731906	0.057464	1e-05	0.007786	0.12379
0.870939	0.001744	0.057682	0.069635	0.048051	0.738091	0.00176	1e-05	0.212088	0.063895	0.731632	0.105349	1e-05	1e-05	0.099104
0.930333	1e-05	1e-05	0.069647	1e-05	0.780581	1e-05	1e-05	0.219389	0.059561	0.785229	0.095288	1e-05	1e-05	0.059902
0.941304	1e-05	0.037043	0.021643	0.033058	0.811888	1e-05	1e-05	0.155034	0.05436	0.799774	0.022681	1e-05	1e-05	0.123165
0.888793	1e-05	0.07189	0.039307	0.062682	0.768466	1e-05	1e-05	0.168832	0.038242	0.760262	0.076279	1e-05	1e-05	0.125197
0.88038	0.011291	0.030364	0.077966	0.025506	0.761292	0.011602	1e-05	0.20159	0.060708	0.764699	0.078708	1e-05	0.005642	0.090232
0.895943	0.012322	0.020828	0.070907	0.017916	0.761916	0.01172	1e-05	0.208438	0.087994	0.75505	0.06301	1e-05	0.002945	0.090991
0.906283	1e-05	0.051458	0.042249	0.045059	0.778355	1e-05	1e-05	0.176566	0.034562	0.776171	0.080485	1e-05	1e-05	0.108762
0.919284	1e-05	0.042378	0.038327	0.036561	0.781342	1e-05	1e-05	0.182078	0.07218	0.767799	0.044524	1e-05	1e-05	0.115477
0.939489	0.058708	0.001793	1e-05	0.011726	0.901717	0.057597	1e-05	0.02895	0.023381	0.799391	1e-05	1e-05	0.051726	0.125481
0.704317	0.235295	0.060377	1e-05	0.059121	0.664331	0.226862	1e-05	0.049676	0.017818	0.618733	1e-05	1e-05	0.223884	0.139545
0.907619	0.060126	0.032245	1e-05	0.03132	0.805835	0.057025	1e-05	0.10581	0.036033	0.782598	1e-05	1e-05	0.053033	0.128317
0.89039	0.063591	0.046009	1e-05	0.053207	0.882549	0.062673	1e-05	0.001561	1e-05	0.787912	1e-05	1e-05	0.060116	0.151942
0.936186	0.044214	0.019591	1e-05	0.024254	0.890411	0.042982	1e-05	0.042343	0.007391	0.824147	1e-05	1e-05	0.040891	0.127551
0.808182	0.158655	0.033153	1e-05	0.038809	0.780662	0.154427	1e-05	0.026092	1.4e-05	0.719622	1e-05	1e-05	0.152772	0.127572
0.844561	0.078987	0.076443	1e-05	0.078533	0.803929	0.075694	1e-05	0.041834	0.006714	0.747903	1e-05	1e-05	0.073092	0.172271
0.892243	0.09362	0.014127	1e-05	0.022418	0.860538	0.089764	1e-05	0.02727	0.042405	0.743387	1e-05	1e-05	0.08244	0.131748
0.734955	1e-05	0.002942	0.262093	1e-05	0.589403	1.5e-05	1e-05	0.410562	0.127636	0.620246	0.252078	1e-05	1.9e-05	1e-05
0.745213	1e-05	1e-05	0.254767	1e-05	0.580756	1e-05	1e-05	0.419214	0.113484	0.621956	0.264531	1e-05	1e-05	1e-05
0.764836	1e-05	1e-05	0.235144	1e-05	0.619224	0.002484	1e-05	0.378273	0.124431	0.652286	0.223253	1e-05	1e-05	1e-05
0.790637	1e-05	0.002942	0.206411	1e-05	0.628799	1e-05	1e-05	0.371171	0.119687	0.658203	0.210783	1e-05	1e-05	0.011308
0.757324	1e-05	0.014528	0.228138	0.008468	0.603994	1e-05	1e-05	0.387519	0.123065	0.627209	0.244624	1e-05	1e-05	0.005082
0.729594	1e-05	0.021915	0.248481	0.01358	0.579283	1e-05	1e-05	0.407116	0.111832	0.610576	0.277562	1e-05	1e-05	1e-05
0.801316	1e-05	0.061394	0.137281	0.051269	0.656899	1e-05	1e-05	0.291812	0.065974	0.680442	0.186491	1e-05	1e-05	0.067073
0.758446	1e-05	0.01693	0.224614	0.010723	0.60934	0.000235	1e-05	0.379693	0.123809	0.631213	0.231185	1e-05	1e-05	0.013772
0.77284	1e-05	0.000592	0.226558	1e-05	0.618578	1e-05	1e-05	0.381392	0.148996	0.636632	0.199979	1e-05	1e-05	0.014373
0.711801	1e-05	0.001984	0.286205	1e-05	0.565293	1e-05	1e-05	0.434677	0.142503	0.591063	0.266404	1e-05	1e-05	1e-05
0.736192	1e-05	1e-05	0.263788	1e-05	0.579436	1e-05	1e-05	0.420534	0.13294	0.616333	0.250693	1e-05	1.4e-05	1e-05
0.702464	1e-05	0.018358	0.279168	0.012095	0.546389	1.4e-05	1e-05	0.441492	0.141388	0.574868	0.283714	1e-05	1e-05	1e-05
0.694632	1e-05	0.017031	0.288327	0.01097	0.538182	1e-05	1e-05	0.450828	0.177622	0.56133	0.261018	1e-05	1e-05	1e-05
0.737131	1e-05	0.002679	0.260181	1e-05	0.582841	0.002699	1e-05	0.414439	0.143561	0.611229	0.245179	1e-05	1e-05	1e-05
0.711336	1e-05	1e-05	0.288644	1e-05	0.564542	1e-05	1e-05	0.435428	0.139776	0.593164	0.267029	1e-05	1e-05	1e-05
0.274609	1e-05	0.50206	0.223321	0.438079	0.19445	1e-05	1e-05	0.367451	1e-05	0.209178	0.52794	1e-05	1e-05	0.262851
0.235906	1e-05	0.522988	0.241096	0.4552	0.151247	1e-05	1e-05	0.393534	1e-05	0.169657	0.576228	1e-05	1e-05	0.254085
0.281193	1e-05	0.492398	0.2264	0.431052	0.19536	1e-05	1e-05	0.373568	0.009474	0.207206	0.526934	1e-05	1e-05	0.256366
0.241121	1e-05	0.504671	0.254198	0.440328	0.178689	1e-05	1e-05	0.380963	0.013131	0.188768	0.533987	1e-05	1e-05	0.264094
0.271784	1e-05	0.471865	0.256341	0.410254	0.192454	1e-05	1e-05	0.397272	0.022074	0.207803	0.533148	1e-05	1e-05	0.236955
0.258423	1e-05	0.483122	0.258445	0.420457	0.169846	1e-05	1e-05	0.409677	1e-05	0.196476	0.576502	1e-05	1e-05	0.226992
0.290676	1e-05	0.511122	0.198192	0.449423	0.211411	1e-05	1e-05	0.339146	1e-05	0.213952	0.511659	1e-05	1e-05	0.274359
0.28655	1e-05	0.483001	0.230439	0.420051	0.196357	1e-05	1e-05	0.383571	0.020871	0.209896	0.515563	1e-05	1e-05	0.25365
0.310476	1e-05	0.465894	0.223619	0.405658	0.215713	1e-05	1e-05	0.378609	0.01082	0.233739	0.511033	1e-05	1e-05	0.244388
0.259975	1e-05	0.511596	0.228419	0.445335	0.170003	1e-05	1e-05	0.384642	1e-05	0.1849	0.561889	1e-05	1e-05	0.253181
0.261745	1e-05	0.473612	0.264633	0.412071	0.160505	1e-05	1e-05	0.427404	0.021521	0.182724	0.575365	1e-05	1e-05	0.22037
0.214377	1e-05	0.516265	0.269349	0.451936	0.147247	1e-05	1e-05	0.400798	0.001969	0.167676	0.575413	1.9e-05	1e-05	0.254913
0.344853	0.005802	0.318801	0.330544	0.24815	0.274942	1e-05	0.174312	0.302586	0.199716	0.255599	0.40945	1e-05	1e-05	0.135215
0.288682	1e-05	0.422941	0.288367	0.367552	0.196824	1e-05	1e-05	0.435605	0.045822	0.219629	0.53246	1e-05	1e-05	0.202068
0.368811	1e-05	0.402331	0.228849	0.350782	0.270211	1e-05	1e-05	0.378987	0.0113	0.296624	0.487036	1e-05	1e-05	0.205019
0.362755	1e-05	0.429255	0.20798	0.375617	0.272731	1e-05	1e-05	0.351631	0.04499	0.270788	0.438748	1e-05	1e-05	0.245454
0.293546	1e-05	0.435137	0.271306	0.378818	0.202787	1e-05	1e-05	0.418375	0.036539	0.220363	0.534539	1e-05	1e-05	0.20854
0.286438	1e-05	0.429141	0.28441	0.373723	0.212891	1e-05	1e-05	0.413366	0.022058	0.237163	0.538194	1e-05	1e-05	0.202564
0.338114	1e-05	0.408886	0.25299	0.354942	0.247297	1e-05	1e-05	0.397741	0.021959	0.270191	0.510672	1e-05	1e-05	0.197158
0.318708	1e-05	0.445538	0.235744	0.388423	0.23951	1e-05	1e-05	0.372047	0.024904	0.24988	0.492827	1e-05	1e-05	0.232368
0.364953	1e-05	0.401174	0.233864	0.350176	0.27063	1e-05	1e-05	0.379174	0.039939	0.284119	0.459883	1e-05	1e-05	0.216039
0.436448	1e-05	0.272141	0.291401	0.235142	0.319664	1e-05	1e-05	0.445174	0.022373	0.37058	0.522112	1e-05	1e-05	0.084915
0.433262	1e-05	0.274021	0.292707	0.239285	0.337401	1e-05	1e-05	0.423294	0.088015	0.353956	0.427363	1e-05	1e-05	0.130645
0.377448	1e-05	0.313056	0.309486	0.27088	0.265378	1e-05	1e-05	0.463723	0.035666	0.310746	0.546786	1e-05	1e-05	0.106782
0.411737	0.013306	0.315584	0.259373	0.275026	0.310991	0.014121	0.002718	0.397144	0.058071	0.330174	0.443735	1e-05	0.014785	0.153225
0.270271	1e-05	0.671502	0.058217	0.59571	0.230781	1e-05	1e-05	0.173489	1.8e-05	0.178313	0.341742	1e-05	1e-05	0.479907
0.312533	1e-05	0.687447	1e-05	0.613377	0.28589	1e-05	1e-05	0.100713	1e-05	0.216063	0.239773	1e-05	1e-05	0.544134
0.280911	1e-05	0.682691	0.036387	0.604008	0.238717	1e-05	1e-05	0.157255	1e-05	0.178624	0.324117	1e-05	1e-05	0.497229
0.300047	1e-05	0.646519	0.053424	0.572799	0.256942	1e-05	1e-05	0.170239	1e-05	0.209638	0.314282	1e-05	1e-05	0.47605
0.343949	1e-05	0.647382	0.008659	0.576311	0.319403	1e-05	1e-05	0.104266	1e-05	0.245429	0.251739	1e-05	1e-05	0.502802
0.264399	1e-05	0.710975	0.024616	0.634471	0.231061	1e-05	1e-05	0.134448	0.013702	0.175767	0.25599	1e-05	1e-05	0.554521
0.30421	1e-05	0.69577	1e-05	0.620866	0.281558	1e-05	1e-05	0.097557	1.2e-05	0.196949	0.275609	1e-05	1e-05	0.52741
0.277374	1e-05	0.686677	0.035939	0.609483	0.235864	1e-05	1e-05	0.154633	1.5e-05	0.180036	0.312855	1e-05	1e-05	0.507075
0.27434	1e-05	0.687295	0.038355	0.609691	0.228207	1e-05	1e-05	0.162083	1.6e-05	0.167672	0.337844	1e-05	1e-05	0.494448
0.311992	1e-05	0.641673	0.046325	0.566304	0.247903	1e-05	1e-05	0.185773	1e-05	0.203023	0.337533	1e-05	1e-05	0.459414
0.353071	0.012485	0.341975	0.292469	0.272482	0.299289	1e-05	0.171353	0.256867	0.172629	0.273414	0.392879	1e-05	1e-05	0.161057
0.323758	0.014697	0.341991	0.319554	0.270811	0.249115	0.005062	0.158241	0.31677	0.1991	0.236132	0.413779	1e-05	1e-05	0.150969
0.346966	0.010171	0.327566	0.315296	0.259768	0.275356	1e-05	0.155643	0.309223	0.19155	0.255502	0.405154	1e-05	1e-05	0.147774
0.32713	0.015915	0.321821	0.335133	0.256284	0.258491	0.007284	0.171184	0.306757	0.213926	0.248068	0.38621	1e-05	1e-05	0.151776
0.370204	0.017144	0.320709	0.291943	0.251868	0.297141	0.009938	0.153747	0.287305	0.200182	0.274305	0.374041	1e-05	1e-05	0.151453
0.31821	0.017547	0.371319	0.292923	0.301898	0.250586	0.010578	0.142974	0.293963	0.160395	0.229943	0.428429	1e-05	0.008308	0.172915
0.322135	0.017917	0.332014	0.327934	0.263005	0.246904	0.009633	0.154435	0.326023	0.201893	0.235641	0.421366	1e-05	1e-05	0.14108
0.329277	0.013274	0.373135	0.284315	0.305039	0.261812	0.004786	0.159482	0.26888	0.17877	0.23999	0.387449	1e-05	1e-05	0.193771
0.347318	0.025428	0.30825	0.319004	0.245671	0.266863	0.01894	0.14715	0.321375	0.213029	0.258055	0.368389	1e-05	0.010717	0.149799
0.322631	0.014261	0.35227	0.310837	0.280478	0.258476	0.00233	0.166442	0.292274	0.196523	0.234029	0.405206	1e-05	1e-05	0.164222
0.321769	0.013446	0.344881	0.319904	0.277768	0.252601	0.007139	0.149143	0.313349	0.17864	0.235168	0.432048	1e-05	0.00073	0.153404
0.57301	0.071594	0.070235	0.285161	0.058305	0.424633	0.070579	1e-05	0.446474	0.186566	0.44694	0.286655	1e-05	0.056199	0.02363
0.498504	0.102391	0.093981	0.305124	0.078439	0.376312	0.101516	1e-05	0.443723	0.219557	0.381997	0.269531	1e-05	0.084072	0.044833
0.555563	0.104486	0.041097	0.298853	0.03232	0.426393	0.104072	1e-05	0.437206	0.171951	0.454987	0.277489	1e-05	0.093532	0.002032
0.536544	0.07599	0.062874	0.324592	0.051274	0.404767	0.077064	1e-05	0.466886	0.168863	0.436404	0.327533	1e-05	0.066675	0.000515
0.666688	0.083265	0.062147	0.187899	0.051547	0.541068	0.081267	1e-05	0.326108	0.128499	0.547418	0.193031	1e-05	0.072701	0.05834
0.550223	0.078533	0.045052	0.326191	0.033419	0.400998	0.077397	1e-05	0.488176	0.214954	0.423384	0.300471	1e-05	0.061171	1e-05
0.586347	0.088257	0.054419	0.270978	0.043791	0.436928	0.0868	1e-05	0.432471	0.197785	0.458175	0.246811	1e-05	0.071685	0.025534
0.564017	0.120252	0.011425	0.304305	0.006318	0.427269	0.118794	1e-05	0.447609	0.200333	0.445597	0.250199	1e-05	0.103851	1e-05
0.572595	0.09869	0.039173	0.289541	0.029953	0.429346	0.097488	1e-05	0.443203	0.21908	0.443695	0.240545	1e-05	0.080313	0.016357
0.788955	1e-05	0.159786	0.051249	0.138018	0.69547	1e-05	1e-05	0.166492	1e-05	0.677899	0.175393	1e-05	1e-05	0.146678
0.79126	1e-05	0.20872	1e-05	0.195785	0.785055	1e-05	1e-05	0.01914	1e-05	0.719223	0.019589	1e-05	1e-05	0.261158
0.844117	1e-05	0.155863	1e-05	0.144949	0.795258	1e-05	1e-05	0.059773	1e-05	0.75724	0.017915	1e-05	1e-05	0.224815
0.777184	1e-05	0.222796	1e-05	0.206609	0.754795	1.5e-05	1e-05	0.03857	1e-05	0.689274	0.053841	1e-05	1e-05	0.256855
0.817327	1.1e-05	0.182652	1e-05	0.16923	0.781633	1e-05	1e-05	0.049117	1e-05	0.729171	0.041454	1e-05	1e-05	0.229345
0.821075	1e-05	0.178905	1e-05	0.164552	0.764893	1e-05	1e-05	0.070536	1e-05	0.730488	0.03092	1e-05	1e-05	0.238561
0.764076	1e-05	0.235904	1e-05	0.214989	0.715144	1e-05	1e-05	0.069848	1e-05	0.670006	0.070992	1e-05	1e-05	0.258972
0.830939	1e-05	0.169041	1e-05	0.156785	0.800359	1e-05	1e-05	0.042836	1e-05	0.746299	0.025272	1e-05	1e-05	0.228399
0.628709	0.009587	0.046106	0.315598	0.036623	0.472415	0.012373	1e-05	0.478578	0.19112	0.496438	0.312412	1e-05	1e-05	1e-05
0.640851	0.039376	0.044289	0.275484	0.032751	0.485854	0.039738	1e-05	0.441647	0.148401	0.513473	0.306687	1e-05	0.031419	1e-05
0.591984	0.048081	0.068767	0.291168	0.056251	0.453188	0.049773	1e-05	0.440778	0.185419	0.472286	0.278477	1e-05	0.036074	0.027734
0.505347	0.12145	0.044485	0.328719	0.03476	0.376912	0.120615	1e-05	0.467703	0.21991	0.397533	0.272853	1e-05	0.104428	0.005266
0.525867	0.133703	0.025342	0.315088	0.018501	0.37611	0.129983	1e-05	0.475397	0.208197	0.400686	0.275738	1e-05	0.115359	1e-05
0.702473	0.045458	0.085331	0.166738	0.071924	0.609523	0.04596	1e-05	0.272582	0.10634	0.60367	0.148181	0.003544	0.038498	0.099767
0.563372	0.051651	0.100873	0.284103	0.085485	0.441041	0.05335	1e-05	0.420114	0.160394	0.46063	0.287578	1e-05	0.042384	0.049004
0.677719	0.040616	0.095042	0.186622	0.081912	0.556144	0.040877	1e-05	0.321057	0.101782	0.57139	0.213279	1e-05	0.034601	0.078937
0.566233	0.015117	0.049698	0.368952	0.040461	0.43539	0.018839	0.013107	0.492204	0.196514	0.456158	0.333203	0.012075	0.002041	1e-05
0.59039	0.015017	0.064411	0.330182	0.05202	0.440607	0.017079	1e-05	0.490284	0.197478	0.470977	0.32974	1e-05	1e-05	0.001785
0.596392	0.05108	0.0485	0.304029	0.039407	0.44652	0.052124	1e-05	0.461939	0.191709	0.474085	0.290539	1e-05	0.038456	0.005201
0.598779	0.072459	0.081267	0.247496	0.068363	0.481425	0.071605	0.013512	0.365095	0.126449	0.490998	0.237457	0.036108	0.060292	0.048697
0.581304	1e-05	0.058621	0.360065	0.045739	0.43179	0.000653	1e-05	0.521807	0.139732	0.464643	0.395587	1e-05	1.9e-05	1e-05
0.578208	0.005837	0.059615	0.356339	0.04885	0.439508	0.00897	1e-05	0.502662	0.179517	0.465254	0.355199	1e-05	1e-05	1e-05
0.56987	0.013642	0.070086	0.346403	0.059422	0.431729	0.017425	1e-05	0.491414	0.198848	0.457601	0.323836	0.008804	1e-05	0.010901
0.586861	0.03767	0.105417	0.270051	0.08986	0.460809	0.039052	1e-05	0.41027	0.145105	0.474958	0.300048	1e-05	0.030743	0.049135
0.646968	0.041181	0.093557	0.218295	0.08063	0.514443	0.041947	1e-05	0.36297	0.119936	0.531494	0.255972	1e-05	0.034762	0.057826
0.612838	0.018303	0.076627	0.292233	0.064912	0.468777	0.020731	1e-05	0.44557	0.215262	0.481295	0.26061	1e-05	1e-05	0.042813
0.633567	0.027104	0.040596	0.298733	0.031263	0.49421	0.028731	1e-05	0.445785	0.132989	0.531748	0.312455	1e-05	0.022788	1e-05
0.583797	1e-05	0.06973	0.346463	0.054654	0.437078	1e-05	1e-05	0.508249	0.180066	0.463199	0.356705	1e-05	1e-05	1e-05
0.552464	0.059922	0.07447	0.313144	0.061286	0.405501	0.06046	1e-05	0.472742	0.190777	0.427212	0.32587	1e-05	0.046957	0.009174
0.625631	1e-05	0.033103	0.341256	0.025312	0.472274	1e-05	1e-05	0.502393	0.17596	0.496669	0.327331	1e-05	2e-05	1e-05
0.561851	0.017335	0.084184	0.336629	0.06994	0.428523	0.020396	1e-05	0.481132	0.188308	0.457979	0.322195	0.004907	0.004496	0.022115
0.534433	0.048025	0.091675	0.325868	0.075424	0.396197	0.045458	0.055074	0.427848	0.168616	0.408755	0.280196	0.081185	0.028402	0.032846
0.606318	0.031112	0.04743	0.31514	0.038661	0.455414	0.033028	1e-05	0.472886	0.180692	0.485789	0.313611	1e-05	0.019888	1e-05
0.609311	0.0122	0.037017	0.341472	0.028101	0.465367	0.014845	1e-05	0.491678	0.179123	0.494163	0.326684	1e-05	1e-05	1e-05
0.634614	0.050117	0.054107	0.261162	0.045033	0.490356	0.050446	1e-05	0.414154	0.151394	0.514074	0.276658	1e-05	0.040904	0.01696
0.577613	0.061614	0.07097	0.289804	0.06013	0.455067	0.062647	0.011569	0.410586	0.155536	0.471991	0.279645	0.017372	0.049685	0.025771
0.801397	1e-05	0.198583	1e-05	0.189376	0.795605	1e-05	1e-05	0.014999	1e-05	0.728966	1e-05	1e-05	1e-05	0.270994
0.782107	1e-05	0.217873	1e-05	0.204291	0.76621	1e-05	1e-05	0.029479	1e-05	0.714815	0.005562	1e-05	1e-05	0.279593
0.815566	1e-05	0.184414	1e-05	0.17574	0.804825	1e-05	1e-05	0.019415	1e-05	0.732778	1e-05	1e-05	1e-05	0.267182
0.821479	1.2e-05	0.1785	1e-05	0.171404	0.828566	1e-05	1e-05	1e-05	1e-05	0.745416	1e-05	1e-05	1e-05	0.254544
0.810163	0.018176	0.171651	1e-05	0.161504	0.800015	0.016016	1e-05	0.022455	1e-05	0.739644	1e-05	1e-05	0.016877	0.243448
0.800892	1.2e-05	0.199085	1e-05	0.187843	0.812127	1e-05	1e-05	1e-05	1e-05	0.731974	1e-05	1e-05	1e-05	0.267986
0.798968	1.5e-05	0.201008	1e-05	0.189574	0.794914	1e-05	1e-05	0.015492	1e-05	0.72982	1e-05	1e-05	1e-05	0.27014
0.823571	1e-05	0.176409	1e-05	0.165529	0.804999	1e-05	1e-05	0.029452	1e-05	0.751813	0.002436	1e-05	1e-05	0.245722
0.794408	1.4e-05	0.205568	1e-05	0.195004	0.789595	1e-05	1e-05	0.015381	1e-05	0.722203	0.015919	1e-05	1e-05	0.261848
0.226636	1e-05	0.773344	1e-05	0.70177	0.2982	1e-05	1e-05	1e-05	1e-05	0.220465	0.071739	1e-05	1e-05	0.707766
0.236476	1e-05	0.763504	1e-05	0.690684	0.275771	1e-05	1e-05	0.033525	1e-05	0.179067	0.178795	1e-05	1e-05	0.642108
0.238627	1e-05	0.761353	1e-05	0.694141	0.305829	1e-05	1e-05	1e-05	1e-05	0.227151	0.073842	1e-05	1e-05	0.698977
0.260097	1e-05	0.739883	1e-05	0.673472	0.326498	1e-05	1e-05	1e-05	1e-05	0.226704	0.113709	1e-05	1e-05	0.659557
0.241594	1e-05	0.758386	1e-05	0.692015	0.307955	1e-05	1e-05	1e-05	1e-05	0.214674	0.10277	1e-05	1e-05	0.682527
0.229493	1e-05	0.770487	1e-05	0.700535	0.299435	1e-05	1e-05	1e-05	1.4e-05	0.201673	0.117389	1e-05	1e-05	0.680904
0.222706	1e-05	0.777274	1e-05	0.706588	0.282436	1e-05	1e-05	0.010956	1e-05	0.186301	0.131027	1e-05	1e-05	0.682642
0.241486	1e-05	0.758494	1e-05	0.687472	0.289398	1e-05	1e-05	0.02311	1e-05	0.192875	0.156932	1e-05	1e-05	0.650163
0.251969	1e-05	0.748011	1e-05	0.683694	0.316276	1e-05	1e-05	1e-05	0.005955	0.224465	0.079619	1e-05	1e-05	0.689941
0.216902	1e-05	0.783078	1e-05	0.7129	0.28707	1e-05	1e-05	1e-05	1.2e-05	0.196784	0.095	1e-05	1e-05	0.708184
0.363202	0.03338	0.304326	0.299092	0.263421	0.243516	0.034516	1e-05	0.458536	0.09019	0.271185	0.477909	1e-05	0.032954	0.127753
0.381375	0.02154	0.307434	0.289651	0.267335	0.279253	0.023622	1e-05	0.42978	0.076157	0.29964	0.464206	1e-05	0.023111	0.136876
0.348397	0.039272	0.283276	0.329056	0.241808	0.235975	0.039986	1e-05	0.482221	0.087178	0.269753	0.505867	1e-05	0.040399	0.096792
0.348738	0.033746	0.320284	0.297232	0.278822	0.249102	0.034905	1e-05	0.43716	0.07508	0.268638	0.487267	1e-05	0.034545	0.134459
0.452431	0.028651	0.243295	0.275622	0.211017	0.356546	0.030494	0.010132	0.391811	0.067397	0.376949	0.395585	0.015569	0.029304	0.115197
0.379217	0.038796	0.320447	0.26154	0.278725	0.283235	0.03906	0.004683	0.394297	0.062247	0.304965	0.429574	1e-05	0.039896	0.163308
0.368881	0.032368	0.275322	0.323429	0.238511	0.271925	0.034297	0.00174	0.453526	0.108987	0.292242	0.449236	1e-05	0.031208	0.118317
0.380855	0.022754	0.297874	0.298517	0.257865	0.273783	0.024014	0.00965	0.434688	0.09429	0.294089	0.452678	1e-05	0.022279	0.136654
0.382226	1e-05	0.617754	1e-05	0.562168	0.437802	1e-05	1e-05	1e-05	1e-05	0.364453	0.044836	1e-05	1e-05	0.590682
0.355819	1e-05	0.644161	1e-05	0.585316	0.414654	1e-05	1e-05	1e-05	1e-05	0.343444	0.036874	1e-05	1e-05	0.619652
0.355547	1e-05	0.644433	1e-05	0.588273	0.411697	1e-05	1e-05	1e-05	1e-05	0.345518	0.031566	1e-05	1e-05	0.622885
0.390911	1e-05	0.609069	1e-05	0.556058	0.443912	1e-05	1e-05	1e-05	1e-05	0.391131	1e-05	1e-05	1e-05	0.608829
0.353497	1e-05	0.646483	1e-05	0.587175	0.412795	1e-05	1e-05	1e-05	1e-05	0.330403	0.067275	1e-05	1e-05	0.602292
0.392144	1e-05	0.607836	1e-05	0.55249	0.44748	1e-05	1e-05	1e-05	1e-05	0.393035	1e-05	1e-05	1e-05	0.606925
0.361027	1e-05	0.638953	1e-05	0.58128	0.41869	1e-05	1e-05	1e-05	1e-05	0.348859	0.044824	1e-05	1e-05	0.606288
0.362074	1e-05	0.637906	1e-05	0.5793	0.42067	1e-05	1e-05	1e-05	1e-05	0.361708	0.013334	1e-05	1e-05	0.624928
0.360052	1e-05	0.639928	1e-05	0.583144	0.416826	1e-05	1e-05	1e-05	0.011525	0.330856	0.04781	1e-05	1e-05	0.609789
0.316794	1e-05	0.683186	1e-05	0.622434	0.377536	1e-05	1e-05	1e-05	1e-05	0.303151	0.062165	1e-05	1e-05	0.634654
0.806032	1e-05	0.193948	1e-05	0.178571	0.776161	1e-05	1e-05	0.045248	1e-05	0.716547	0.047238	1e-05	1e-05	0.236184
0.856902	1e-05	0.143078	1e-05	0.139851	0.854419	1e-05	1e-05	0.005711	1e-05	0.782139	1e-05	1e-05	1e-05	0.217821
0.803825	1e-05	0.196155	1e-05	0.180251	0.776129	1e-05	1e-05	0.043599	1e-05	0.716491	0.048501	1e-05	1e-05	0.234979
0.873618	1e-05	0.126362	1e-05	0.11643	0.813865	1e-05	1e-05	0.069685	1e-05	0.776738	0.031324	1e-05	1e-05	0.191908
0.835037	1e-05	0.164943	1e-05	0.155267	0.830024	1e-05	1e-05	0.014689	1e-05	0.7645	1e-05	1e-05	1e-05	0.23546
0.863741	1e-05	0.136239	1e-05	0.129242	0.835655	1e-05	1e-05	0.035083	1e-05	0.782577	0.00835	1e-05	1e-05	0.209043
0.801862	1e-05	0.198118	1e-05	0.187938	0.809415	1e-05	1e-05	0.002627	1e-05	0.735197	1e-05	1e-05	1e-05	0.264763
0.847863	1e-05	0.152117	1e-05	0.142381	0.826941	1e-05	1e-05	0.030658	1e-05	0.766273	0.022274	1e-05	1e-05	0.211423
0.836257	1e-05	0.163723	1e-05	0.157345	0.825539	1e-05	1e-05	0.017096	1e-05	0.760116	1e-05	1e-05	1e-05	0.239844
0.833801	1e-05	0.166179	1e-05	0.154093	0.83009	1e-05	1e-05	0.015797	1e-05	0.750141	0.036813	1e-05	1e-05	0.213016
0.204944	1e-05	0.73345	0.061597	0.631805	0.17203	1e-05	0.125102	0.071053	0.130426	0.063286	0.27499	1e-05	1e-05	0.531277
0.248072	1e-05	0.705675	0.046243	0.601965	0.21944	1e-05	0.126266	0.052319	0.124763	0.099297	0.266453	1e-05	1e-05	0.509467
0.26859	1e-05	0.719945	0.011455	0.623414	0.252165	1e-05	0.119316	0.005095	0.098547	0.133865	0.223825	1e-05	1e-05	0.543743
0.237842	1e-05	0.752049	0.010099	0.645806	0.208861	1e-05	0.114627	0.030696	0.115645	0.08923	0.232989	1e-05	1e-05	0.562116
0.22857	1e-05	0.743637	0.027783	0.642635	0.216796	1e-05	0.125487	0.015072	0.095973	0.099375	0.263337	1e-05	1e-05	0.541295
0.243518	1e-05	0.741754	0.014718	0.645779	0.207966	1e-05	0.097892	0.048353	0.09997	0.097262	0.24441	1e-05	1e-05	0.558338
0.255448	1e-05	0.722497	0.022045	0.620218	0.231333	1e-05	0.123524	0.024914	0.123768	0.105651	0.231054	1e-05	1e-05	0.539507
0.252806	1e-05	0.725683	0.021501	0.624568	0.233013	1e-05	0.12895	0.013459	0.124197	0.110907	0.207371	1e-05	1e-05	0.557505
0.231281	1e-05	0.734957	0.033752	0.63895	0.215715	1e-05	0.131098	0.014227	0.127117	0.094282	0.216322	1e-05	1e-05	0.562259
0.246838	1e-05	0.734289	0.018863	0.632934	0.234577	1e-05	0.132468	1e-05	0.116657	0.11448	0.211513	1e-05	1e-05	0.55733
0.237264	1e-05	0.752888	0.009838	0.65273	0.223244	1e-05	0.124006	1e-05	0.102509	0.102744	0.221103	1e-05	1e-05	0.573623
0.296477	1e-05	0.702025	0.001488	0.621568	0.242629	1e-05	1e-05	0.135783	1e-05	0.164373	0.330301	1e-05	1e-05	0.505296
0.288083	1e-05	0.688897	0.023009	0.614018	0.247532	1e-05	1e-05	0.138431	1e-05	0.188193	0.285604	1e-05	1e-05	0.526173
0.279936	1e-05	0.695764	0.02429	0.618717	0.221247	1e-05	1e-05	0.160016	1e-05	0.160395	0.337402	1e-05	1e-05	0.502173
0.307867	1e-05	0.686359	0.005765	0.610958	0.242663	1e-05	1e-05	0.146358	1e-05	0.175334	0.3298	1e-05	1e-05	0.494835
0.259108	1e-05	0.733411	0.007471	0.652598	0.210903	1e-05	1e-05	0.136479	1e-05	0.137982	0.323357	1e-05	1e-05	0.538632
0.277833	1e-05	0.699949	0.022208	0.620527	0.216919	1e-05	1e-05	0.162535	1e-05	0.155997	0.345096	1e-05	1e-05	0.498877
0.270197	1e-05	0.715691	0.014103	0.634448	0.207216	1e-05	1e-05	0.158315	1e-05	0.150029	0.318289	1e-05	1e-05	0.531652
0.303426	1e-05	0.681142	0.015422	0.60483	0.250036	1e-05	1e-05	0.145115	1e-05	0.187408	0.304857	1e-05	1e-05	0.507705
0.28634	1e-05	0.707672	0.005978	0.627704	0.221143	1e-05	1e-05	0.151133	1e-05	0.156063	0.33118	1e-05	1e-05	0.512727
0.297973	1e-05	0.686714	0.015303	0.609343	0.232622	1e-05	1e-05	0.158015	1e-05	0.178376	0.305855	1e-05	1e-05	0.515738
0.278993	1e-05	0.720987	1e-05	0.641558	0.235895	1e-05	1e-05	0.122527	1e-05	0.158944	0.307657	1e-05	1e-05	0.533369
0.289567	1e-05	0.710413	1e-05	0.631784	0.228379	1e-05	1e-05	0.139817	1e-05	0.159999	0.316181	1e-05	1e-05	0.523791
0.26419	1e-05	0.681547	0.054253	0.603902	0.223555	1e-05	1e-05	0.172522	1e-05	0.164724	0.353683	1e-05	1e-05	0.481563
0.299352	1e-05	0.698621	0.002018	0.621377	0.278704	1e-05	1e-05	0.0999	1e-05	0.201197	0.25473	1e-05	1e-05	0.544043
0.30601	1e-05	0.678371	0.015609	0.601348	0.266406	1e-05	1e-05	0.132226	1e-05	0.205597	0.274941	1e-05	1e-05	0.519432
0.305125	1e-05	0.694855	1e-05	0.623502	0.2912	1e-05	1e-05	0.085278	1e-05	0.219205	0.219822	1e-05	1e-05	0.560943
0.32475	1e-05	0.67523	1e-05	0.604019	0.308803	1e-05	1e-05	0.087158	1e-05	0.235839	0.21775	1e-05	1e-05	0.546381
0.301997	1e-05	0.697983	1e-05	0.623402	0.300599	1e-05	1e-05	0.075979	1e-05	0.215249	0.226911	1e-05	1e-05	0.557811
0.276332	1e-05	0.723648	1e-05	0.647523	0.275664	1e-05	1e-05	0.076793	1e-05	0.203584	0.195191	1e-05	1e-05	0.601195
0.273151	1e-05	0.726829	1e-05	0.649116	0.263857	1e-05	1e-05	0.087007	1e-05	0.179077	0.250192	1e-05	1e-05	0.5707
0.319995	1e-05	0.679985	1e-05	0.605851	0.276885	1e-05	1e-05	0.117243	0.007177	0.213063	0.234783	1e-05	1e-05	0.544957
0.290418	1e-05	0.709562	1e-05	0.638986	0.304893	1e-05	1e-05	0.0561	1e-05	0.215016	0.198707	1e-05	1e-05	0.586247
0.260873	1e-05	0.739107	1e-05	0.661206	0.240117	1e-05	1e-05	0.098657	1e-05	0.168466	0.245011	1e-05	1e-05	0.586493
0.281439	1e-05	0.718541	1e-05	0.644046	0.292481	1e-05	1e-05	0.063454	1e-05	0.21047	0.190725	1e-05	1e-05	0.598775
0.302773	1e-05	0.697207	1e-05	0.627182	0.319394	1e-05	1e-05	0.053404	1.4e-05	0.227751	0.20083	1e-05	1e-05	0.571385
0.326811	1e-05	0.673169	1e-05	0.600704	0.316347	1e-05	1e-05	0.082929	1e-05	0.239925	0.217302	1e-05	1e-05	0.542744
0.329329	1e-05	0.670651	1e-05	0.608545	0.363709	1e-05	1e-05	0.027726	1e-05	0.273722	0.139827	1e-05	1e-05	0.586421
0.316755	1e-05	0.683225	1e-05	0.608417	0.289935	1e-05	1e-05	0.101628	1e-05	0.225394	0.223259	1e-05	1e-05	0.551317
0.309681	1e-05	0.690299	1e-05	0.616124	0.296092	1e-05	1e-05	0.087764	1e-05	0.217508	0.229405	1e-05	1e-05	0.553057
0.289322	1e-05	0.710658	1e-05	0.639823	0.30957	1e-05	1e-05	0.050586	0.012165	0.22002	0.157433	1e-05	1e-05	0.610361
0.318683	1e-05	0.681297	1e-05	0.612888	0.329174	1e-05	1e-05	0.057918	1e-05	0.254201	0.159512	1e-05	1e-05	0.586257
0.324579	1e-05	0.675401	1e-05	0.607463	0.329486	1e-05	1e-05	0.063031	1e-05	0.251707	0.173959	1e-05	1e-05	0.574303
0.318301	1e-05	0.67577	0.005919	0.601197	0.287929	1e-05	1e-05	0.110854	1e-05	0.220964	0.245797	1e-05	1e-05	0.53321
0.334999	1e-05	0.641595	0.023396	0.569184	0.288209	1e-05	1e-05	0.142587	1e-05	0.224768	0.304419	1e-05	1e-05	0.470783
0.26502	1e-05	0.73496	1e-05	0.656695	0.244429	1e-05	1e-05	0.098856	1e-05	0.156261	0.285502	1e-05	1e-05	0.558207
0.313403	1e-05	0.668404	0.018183	0.59303	0.246425	1e-05	1e-05	0.160524	1e-05	0.187111	0.328756	1e-05	1e-05	0.484104
0.352924	1e-05	0.647056	1e-05	0.590813	0.409157	1e-05	1e-05	1e-05	1e-05	0.335508	0.044464	1e-05	1e-05	0.619998
0.337067	1e-05	0.662913	1e-05	0.602345	0.397625	1e-05	1e-05	1e-05	1e-05	0.333014	0.033095	1e-05	1e-05	0.63386
0.325126	1e-05	0.674854	1e-05	0.613868	0.386102	1e-05	1e-05	1e-05	1e-05	0.334109	0.0013	1e-05	1e-05	0.664561
0.295422	1e-05	0.704558	1e-05	0.6408	0.35917	1e-05	1e-05	1e-05	1e-05	0.302568	0.01642	1e-05	1e-05	0.680982
0.314592	1e-05	0.685388	1e-05	0.623451	0.376519	1e-05	1e-05	1e-05	1e-05	0.281116	0.101826	1e-05	1e-05	0.617028
0.323316	1e-05	0.676664	1e-05	0.617645	0.382325	1e-05	1e-05	1e-05	1e-05	0.308659	0.051914	1e-05	1e-05	0.639398
0.332418	1e-05	0.667562	1e-05	0.607961	0.387864	1e-05	1e-05	0.004155	1e-05	0.29049	0.10723	1e-05	1e-05	0.60225
0.325096	1e-05	0.674884	1e-05	0.613967	0.386003	1e-05	1e-05	1e-05	1e-05	0.309483	0.0556	1e-05	1e-05	0.634886
0.305907	1e-05	0.694073	1e-05	0.630191	0.369779	1e-05	1e-05	1e-05	1.2e-05	0.30137	0.055339	1e-05	1e-05	0.643259
0.348176	1e-05	0.651804	1e-05	0.593671	0.406299	1e-05	1e-05	1e-05	1e-05	0.342479	0.02036	1e-05	1e-05	0.637131
0.299073	1e-05	0.700907	1e-05	0.638346	0.361624	1e-05	1e-05	1e-05	1e-05	0.293887	0.043437	1e-05	1e-05	0.662646
0.327828	1e-05	0.672152	1e-05	0.611299	0.388671	1e-05	1e-05	1e-05	1e-05	0.317056	0.046302	1e-05	1e-05	0.636612
0.342339	1e-05	0.657641	1e-05	0.600094	0.399876	1e-05	1e-05	1e-05	1e-05	0.341664	0.01506	1e-05	1e-05	0.643247
0.322936	0.001212	0.675842	1e-05	0.614761	0.385209	1e-05	1e-05	1e-05	1e-05	0.313348	0.051799	1e-05	1e-05	0.634823
0.341213	1e-05	0.658767	1e-05	0.599775	0.400195	1e-05	1e-05	1e-05	0.002996	0.333012	0.023811	1e-05	1e-05	0.640162
0.357901	1e-05	0.642079	1e-05	0.584078	0.415892	1e-05	1e-05	1e-05	1e-05	0.34385	0.039222	1e-05	1e-05	0.616898
0.346203	1e-05	0.653777	1e-05	0.594298	0.405672	1e-05	1e-05	1e-05	1e-05	0.34909	1e-05	1e-05	1e-05	0.65087
0.349122	1e-05	0.650858	1e-05	0.591431	0.408539	1e-05	1e-05	1e-05	1e-05	0.328206	0.06195	1e-05	1e-05	0.609814
0.31278	1e-05	0.6872	1e-05	0.626606	0.373364	1e-05	1e-05	1e-05	1e-05	0.285102	0.088915	1e-05	1e-05	0.625952
0.333165	1e-05	0.666815	1e-05	0.606102	0.393868	1e-05	1e-05	1e-05	0.003099	0.318787	0.042341	1e-05	1e-05	0.635753
0.335713	1e-05	0.664267	1e-05	0.602564	0.397406	1e-05	1e-05	1e-05	1e-05	0.326321	0.048847	1e-05	1e-05	0.624802
0.313814	1e-05	0.686166	1e-05	0.62518	0.37479	1e-05	1e-05	1e-05	1.7e-05	0.296405	0.061939	1e-05	1e-05	0.641619
0.353077	1e-05	0.580101	0.066812	0.512032	0.304778	1e-05	1e-05	0.18317	1e-05	0.263025	0.315629	1e-05	1e-05	0.421315
0.356849	1e-05	0.50789	0.13525	0.446382	0.288987	1.5e-05	1e-05	0.264606	1e-05	0.280244	0.388899	1e-05	1e-05	0.330828
0.338441	1e-05	0.518359	0.14319	0.45598	0.27505	1e-05	1e-05	0.268951	0.014161	0.260072	0.383072	1e-05	1e-05	0.342675
0.367528	1e-05	0.541796	0.090666	0.478862	0.304866	1e-05	1e-05	0.216252	1e-05	0.274845	0.348266	1e-05	1e-05	0.376859
0.363896	1e-05	0.531851	0.104244	0.468184	0.311077	1e-05	1e-05	0.22072	1e-05	0.279646	0.358998	1e-05	1e-05	0.361327
0.386707	1e-05	0.509658	0.103625	0.449645	0.329464	1e-05	1e-05	0.220871	0.027211	0.295405	0.304816	1e-05	1e-05	0.372547
0.352477	1e-05	0.500208	0.147305	0.440433	0.287237	1e-05	1e-05	0.27231	0.021785	0.270121	0.375791	1e-05	1e-05	0.332283
0.357099	1e-05	0.502148	0.140743	0.442383	0.308134	1e-05	1e-05	0.249463	1e-05	0.295684	0.36431	1e-05	1e-05	0.339977
0.394491	1e-05	0.495506	0.109994	0.43576	0.330674	1e-05	1e-05	0.233546	1e-05	0.307077	0.359651	1e-05	1e-05	0.333242
0.36043	1e-05	0.50723	0.13233	0.447691	0.305834	1e-05	1e-05	0.246455	0.006479	0.291669	0.348889	1e-05	1e-05	0.352943
0.012718	1e-05	0.477623	0.509648	0.375772	1e-05	1e-05	1e-05	0.624198	1e-05	1e-05	0.961175	1e-05	1e-05	0.038785
1e-05	1e-05	0.519841	0.480139	0.409497	1e-05	1e-05	1e-05	0.590473	1e-05	1e-05	0.906591	1e-05	1e-05	0.093369
1e-05	1e-05	0.490863	0.509117	0.383087	1e-05	1e-05	1e-05	0.616883	1e-05	1e-05	0.944478	1e-05	1e-05	0.055482
1e-05	1e-05	0.492471	0.507509	0.386952	1e-05	1e-05	1e-05	0.613018	0.013555	1e-05	0.912673	1e-05	1e-05	0.073742
1e-05	1e-05	0.478256	0.521724	0.380702	1e-05	1e-05	1e-05	0.619268	1e-05	1e-05	0.97657	1e-05	1e-05	0.02339
1e-05	1e-05	0.492632	0.507348	0.37927	1e-05	1e-05	1e-05	0.6207	1e-05	1e-05	0.957894	1e-05	1e-05	0.042066
0.024277	1e-05	0.469029	0.506684	0.371707	1e-05	1e-05	1e-05	0.628263	1e-05	1e-05	0.961681	1e-05	1e-05	0.038279
0.044071	1e-05	0.456786	0.499132	0.36783	1e-05	1e-05	1e-05	0.63214	0.039774	0.001602	0.90438	1e-05	1e-05	0.054224
1e-05	1e-05	0.486592	0.513388	0.390614	1e-05	1e-05	1e-05	0.609356	1e-05	1e-05	0.944324	1e-05	1e-05	0.055636
1e-05	1e-05	0.478743	0.521237	0.373887	1e-05	1e-05	1e-05	0.626083	1e-05	1e-05	0.96818	1e-05	1e-05	0.03178
1e-05	1e-05	0.471964	0.528016	0.370163	1e-05	1e-05	1e-05	0.629807	1e-05	1e-05	0.973213	1e-05	1e-05	0.026747
1e-05	1e-05	0.467636	0.532344	0.363632	1e-05	1e-05	1e-05	0.636338	1e-05	1e-05	0.99995	1e-05	1e-05	1e-05
1e-05	1e-05	0.515909	0.484071	0.412884	1e-05	1e-05	1e-05	0.587086	1e-05	1e-05	0.918499	1e-05	1e-05	0.081461
1e-05	1e-05	0.485707	0.514273	0.384185	1e-05	1e-05	1e-05	0.615785	1e-05	1e-05	0.968536	1e-05	1e-05	0.031424
0.045876	1e-05	0.454303	0.499811	0.358409	1e-05	1e-05	1e-05	0.641561	1e-05	1e-05	0.979571	1e-05	1e-05	0.020389
0.036286	1e-05	0.447376	0.516328	0.360829	1e-05	1e-05	1e-05	0.639141	1e-05	0.011185	0.951405	1e-05	1e-05	0.03738
1e-05	1e-05	0.488011	0.511969	0.382305	1e-05	1e-05	1e-05	0.617665	1e-05	1e-05	0.976083	1e-05	1e-05	0.023877
1e-05	1e-05	0.484364	0.515616	0.373406	1e-05	1e-05	1e-05	0.626564	1e-05	1e-05	0.956524	1e-05	1e-05	0.043436
0.048904	1e-05	0.465036	0.48605	0.374368	1e-05	1e-05	1e-05	0.625602	1e-05	0.009157	0.950917	1e-05	1e-05	0.039896
0.047541	1e-05	0.439588	0.512862	0.354668	1e-05	1e-05	1e-05	0.645302	1e-05	0.02106	0.956978	1e-05	1e-05	0.021933
1e-05	1e-05	0.474067	0.525913	0.366975	1e-05	1e-05	1e-05	0.632995	1e-05	1e-05	0.99802	1e-05	1e-05	0.00194
1e-05	1e-05	0.485793	0.514187	0.381558	1e-05	1e-05	1e-05	0.618412	1e-05	1e-05	0.951353	1e-05	1e-05	0.048607
1e-05	1e-05	0.447854	0.552126	0.344159	1e-05	1e-05	1e-05	0.655811	1e-05	1e-05	0.99995	1e-05	1e-05	1e-05
0.002373	1e-05	0.478493	0.519125	0.376447	1e-05	1e-05	1e-05	0.623523	1e-05	1e-05	0.976192	1e-05	1e-05	0.023768
0.03036	1e-05	0.474627	0.495003	0.383421	1e-05	1e-05	1e-05	0.616549	1e-05	1e-05	0.957097	1e-05	1e-05	0.042863
0.034352	1e-05	0.477567	0.48807	0.385208	1e-05	1e-05	1e-05	0.614762	1e-05	0.009675	0.931446	1e-05	1e-05	0.058849
1e-05	1e-05	0.495556	0.504424	0.392541	1e-05	1e-05	1e-05	0.607429	1e-05	1e-05	0.946113	1e-05	1e-05	0.053847
0.267443	1e-05	0.71278	0.019767	0.634907	0.21869	1e-05	1e-05	0.146383	1e-05	0.15994	0.300661	1e-05	1e-05	0.539369
0.328079	1e-05	0.671901	1e-05	0.596468	0.274086	1e-05	1e-05	0.129426	1e-05	0.19941	0.307555	1e-05	1e-05	0.493005
0.250115	1e-05	0.737254	0.012622	0.653679	0.200719	1e-05	1e-05	0.145582	1e-05	0.131749	0.332714	1e-05	1e-05	0.535507
0.311842	1e-05	0.688138	1e-05	0.615656	0.275624	1e-05	1e-05	0.108699	1e-05	0.199519	0.27561	1e-05	1e-05	0.524841
0.204373	0.009329	0.531718	0.25458	0.464112	0.123576	0.010196	1e-05	0.402106	0.021285	0.133593	0.562517	1e-05	0.013871	0.268725
0.19001	0.013542	0.54415	0.252298	0.475144	0.108371	0.014308	1e-05	0.402167	0.025045	0.120307	0.560019	1e-05	0.017407	0.277212
0.150871	0.020877	0.552241	0.276011	0.483477	0.095612	0.021886	1e-05	0.399015	0.019557	0.104032	0.567682	1e-05	0.026161	0.282559
0.145384	0.017409	0.555213	0.281994	0.487201	0.068326	0.017275	1e-05	0.427188	0.045824	0.075608	0.584364	1e-05	0.018837	0.275358
0.197628	0.000553	0.574691	0.227129	0.500456	0.113432	1e-05	1e-05	0.386093	0.029139	0.115445	0.543643	1e-05	0.002909	0.308854
0.158015	1e-05	0.592118	0.249857	0.516212	0.063451	1.4e-05	1e-05	0.420313	0.008332	0.081148	0.620351	1e-05	1e-05	0.290149
0.106467	1e-05	0.619408	0.274115	0.541937	0.029741	1e-05	1e-05	0.428303	0.020252	0.041278	0.635581	1e-05	1e-05	0.30287
0.128874	1e-05	0.579303	0.291813	0.506582	0.039608	1.5e-05	1e-05	0.453785	0.034199	0.060041	0.633972	1e-05	1e-05	0.271768
0.137398	1e-05	0.615155	0.247438	0.538966	0.068648	1e-05	1e-05	0.392366	0.010776	0.080472	0.58421	1e-05	1e-05	0.324523
0.168391	1e-05	0.584501	0.247098	0.509782	0.086879	1e-05	1e-05	0.403319	0.017587	0.101391	0.579169	1e-05	1e-05	0.301833
0.216338	1e-05	0.543502	0.24015	0.475618	0.144233	1e-05	1e-05	0.380129	0.004647	0.154146	0.557478	1e-05	0.005169	0.278549
0.216586	1e-05	0.570498	0.212906	0.499149	0.131964	1e-05	1e-05	0.368867	0.018762	0.134622	0.539585	1e-05	1e-05	0.30701
0.224784	1e-05	0.553132	0.222074	0.483676	0.132404	1e-05	1e-05	0.3839	0.030472	0.138584	0.529728	1e-05	1e-05	0.301196
0.274797	0.016213	0.454612	0.254378	0.394557	0.181093	0.015791	1e-05	0.408549	0.009326	0.20726	0.552098	1e-05	0.021069	0.210236
0.125481	1e-05	0.620638	0.253871	0.545066	0.066814	1e-05	1e-05	0.3881	0.015972	0.073494	0.577433	1e-05	1e-05	0.333081
0.149577	1e-05	0.610794	0.239619	0.533993	0.100416	1e-05	1e-05	0.36557	1e-05	0.093434	0.578609	1e-05	0.006121	0.321816
0.157488	1e-05	0.580681	0.261821	0.506111	0.077845	1e-05	1e-05	0.416024	1e-05	0.089834	0.633192	1e-05	0.003701	0.273253
0.164484	0.005288	0.590436	0.239792	0.515825	0.089427	0.004686	1e-05	0.390052	1e-05	0.099023	0.591051	1e-05	0.010402	0.299505
0.156692	0.010772	0.573034	0.259502	0.501272	0.061476	0.007844	1e-05	0.429399	0.009705	0.083478	0.619659	1e-05	0.014226	0.272922
0.163577	0.00485	0.560005	0.271569	0.490622	0.089674	0.004103	1e-05	0.415591	0.012229	0.102229	0.598655	1e-05	0.01095	0.275926
0.159672	0.010594	0.54512	0.284614	0.475856	0.068023	0.010244	1e-05	0.445866	0.029078	0.086738	0.609792	1e-05	0.015374	0.259008
0.152645	1e-05	0.588872	0.258473	0.515348	0.069327	1e-05	1e-05	0.415305	0.031922	0.07509	0.592908	1e-05	0.00207	0.298
0.204075	0.00512	0.579308	0.211497	0.50545	0.111707	0.00316	1e-05	0.379674	0.014797	0.113777	0.557106	1e-05	0.007681	0.306628
0.149514	0.013976	0.58435	0.25216	0.509489	0.060334	0.01184	1e-05	0.418326	0.062468	0.056238	0.566091	1e-05	0.011551	0.303642
0.203867	0.022637	0.533058	0.240437	0.46525	0.10531	0.021392	1e-05	0.408039	0.038616	0.114242	0.551572	1e-05	0.023756	0.271805
0.198104	0.028527	0.551099	0.22227	0.480492	0.122921	0.027652	1e-05	0.368925	0.044624	0.11828	0.501618	1e-05	0.02812	0.307348
0.188944	0.014119	0.565489	0.231448	0.493326	0.112234	0.014349	1e-05	0.380081	0.037525	0.106682	0.531639	1e-05	0.016282	0.307863
0.187082	0.007773	0.56428	0.240865	0.494374	0.108316	0.008604	1e-05	0.388696	0.023438	0.116888	0.549489	1e-05	0.012066	0.29811
0.192378	0.004232	0.538276	0.265114	0.469482	0.114979	0.003162	1e-05	0.412367	0.057636	0.11336	0.538158	1e-05	0.00563	0.285206
0.166594	0.003795	0.610355	0.219256	0.535324	0.108957	0.001907	1e-05	0.353801	0.013042	0.103193	0.533677	1e-05	0.008622	0.341456
0.208302	1e-05	0.567326	0.224361	0.497601	0.127944	1e-05	1e-05	0.374435	0.001014	0.139327	0.553772	1e-05	0.001884	0.303992
0.130549	0.001249	0.583362	0.28484	0.512508	0.066189	0.001922	1e-05	0.419371	1.5e-05	0.085732	0.616386	1e-05	0.010832	0.287025
0.17438	1e-05	0.612535	0.213075	0.537846	0.087125	1e-05	1e-05	0.375008	0.035839	0.083367	0.536124	1e-05	0.00075	0.343911
0.244291	1e-05	0.538388	0.217311	0.470947	0.173159	1e-05	1e-05	0.355875	1e-05	0.182272	0.530164	1e-05	1e-05	0.287533
0.212466	0.013258	0.509753	0.264523	0.442187	0.104088	0.011788	1e-05	0.441926	0.110321	0.101977	0.506597	1e-05	0.006097	0.274998
0.204419	1e-05	0.55712	0.238451	0.487694	0.117221	1e-05	1e-05	0.395065	0.061441	0.114454	0.511669	1e-05	1e-05	0.312416
0.186307	0.031715	0.544065	0.237913	0.476745	0.105943	0.03093	1e-05	0.386373	0.049027	0.105196	0.516737	1e-05	0.031842	0.297188
0.133397	0.015976	0.564093	0.286535	0.493963	0.049043	0.016883	1e-05	0.440101	0.033597	0.064819	0.601585	1e-05	0.020519	0.279471
0.214424	0.014888	0.561344	0.209344	0.49213	0.138378	0.014924	1e-05	0.354558	1e-05	0.137784	0.546996	1e-05	0.020185	0.295016
0.19283	0.019783	0.538388	0.248999	0.47217	0.12665	0.020201	1e-05	0.38097	0.028793	0.128597	0.534254	1e-05	0.022107	0.286239
0.156988	0.013184	0.593183	0.236644	0.518629	0.085119	0.012434	1e-05	0.383808	0.072516	0.07033	0.507013	1e-05	0.009145	0.340987
0.209585	0.032913	0.510398	0.247104	0.447625	0.130367	0.033013	1e-05	0.388985	0.045319	0.135112	0.509347	1e-05	0.034425	0.275787
0.167252	0.020882	0.555745	0.256121	0.48643	0.089024	0.020894	1e-05	0.403642	0.01883	0.09641	0.583902	1e-05	0.024526	0.276322
0.182741	0.013743	0.560372	0.243144	0.490439	0.119789	0.014792	1e-05	0.37497	0.01813	0.120854	0.539592	1e-05	0.018722	0.302693
0.194657	0.006147	0.543946	0.25525	0.476173	0.117176	0.004836	1e-05	0.401805	0.030892	0.124125	0.552283	1e-05	0.009316	0.283375
0.210809	0.009818	0.562045	0.217329	0.492154	0.130918	0.009016	1e-05	0.367902	0.014403	0.137967	0.526562	1e-05	0.012531	0.308527
0.208321	0.023708	0.546369	0.221603	0.477071	0.128975	0.023231	1e-05	0.370713	0.008935	0.135229	0.54192	1e-05	0.027833	0.286074
0.186999	0.012151	0.524426	0.276424	0.457225	0.102683	0.013171	1e-05	0.42691	0.045554	0.113836	0.559533	1e-05	0.015287	0.265779
0.095325	1e-05	0.650851	0.253815	0.567024	0.038511	1e-05	1e-05	0.394445	1e-05	0.045095	0.621869	1e-05	1e-05	0.333006
0.066154	1e-05	0.691266	0.24257	0.598662	1e-05	1e-05	1e-05	0.401308	1e-05	1e-05	0.654604	1e-05	1e-05	0.345356
0.100964	1e-05	0.669624	0.229402	0.586682	0.034811	1e-05	1e-05	0.378486	1e-05	0.032931	0.618762	1e-05	1e-05	0.348277
0.105989	1e-05	0.66745	0.226551	0.582082	0.01359	1e-05	1e-05	0.404308	1e-05	0.015734	0.662922	1e-05	1e-05	0.321314
0.049333	1e-05	0.690396	0.26026	0.587054	1e-05	1e-05	1e-05	0.412916	1e-05	1e-05	0.670716	1e-05	1e-05	0.329244
0.180635	1e-05	0.577365	0.24199	0.502957	0.103662	1e-05	1e-05	0.393361	1e-05	0.108283	0.60237	1e-05	0.006247	0.28308
0.177659	0.004633	0.607092	0.210616	0.528769	0.093713	0.000315	1e-05	0.377193	0.023459	0.090252	0.544206	1e-05	0.006794	0.335278
0.228954	1e-05	0.518617	0.252419	0.450903	0.138368	1e-05	1e-05	0.410709	0.025909	0.147713	0.563454	1e-05	0.004373	0.258542
0.182972	0.013817	0.569389	0.233822	0.497176	0.111919	0.013897	1e-05	0.376998	0.00301	0.119664	0.563839	1e-05	0.019177	0.2943
0.15692	1e-05	0.591859	0.251211	0.516958	0.075797	1e-05	1e-05	0.407225	1e-05	0.091273	0.616617	1e-05	0.002329	0.28976
0.275567	1e-05	0.724413	1e-05	0.646448	0.252937	1e-05	1e-05	0.100596	1e-05	0.160275	0.298988	1e-05	1e-05	0.540707
0.273352	1e-05	0.716869	0.00977	0.634554	0.224751	1e-05	1e-05	0.140675	1e-05	0.15199	0.322798	1e-05	1e-05	0.525182
0.262268	1e-05	0.720087	0.017635	0.639637	0.216638	1e-05	1e-05	0.143706	1.4e-05	0.151689	0.314891	1e-05	1e-05	0.533385
0.31365	1e-05	0.68633	1e-05	0.611494	0.27504	1e-05	1e-05	0.113446	1e-05	0.191746	0.303138	1e-05	1e-05	0.505085
0.262978	1e-05	0.737002	1e-05	0.656358	0.209152	2e-05	1e-05	0.13446	1e-05	0.132682	0.330542	1e-05	1e-05	0.536746
0.262883	1e-05	0.737097	1e-05	0.655494	0.209189	1e-05	1e-05	0.135296	1e-05	0.141563	0.311971	1e-05	1e-05	0.546436
0.25359	1e-05	0.711541	0.034859	0.63186	0.205717	1e-05	1e-05	0.162403	1e-05	0.146092	0.336332	1e-05	1e-05	0.517546
0.24736	1e-05	0.715698	0.036931	0.63783	0.210758	1e-05	1e-05	0.151392	1e-05	0.146135	0.330165	1e-05	1e-05	0.52367
0.306331	1e-05	0.69296	0.000699	0.616398	0.244742	1e-05	1e-05	0.13884	1e-05	0.182144	0.294934	1e-05	1e-05	0.522891
0.247114	1e-05	0.71686	0.036017	0.636982	0.214396	1e-05	1e-05	0.148602	1e-05	0.14826	0.330802	1e-05	1e-05	0.520909
0.266235	1e-05	0.681554	0.052201	0.602329	0.199616	1e-05	1e-05	0.198035	1e-05	0.154122	0.364818	1e-05	1e-05	0.48103
0.26242	1e-05	0.724466	0.013104	0.643209	0.20661	1e-05	1e-05	0.150161	1e-05	0.138938	0.331652	1e-05	1e-05	0.52938
0.301417	1e-05	0.675924	0.022649	0.601823	0.247944	1e-05	1e-05	0.150213	1e-05	0.192353	0.296084	1e-05	1e-05	0.511533
0.299678	1e-05	0.684823	0.015489	0.608271	0.241677	1e-05	1e-05	0.150032	1e-05	0.176503	0.327982	1e-05	1e-05	0.495485
0.275536	1e-05	0.720821	0.003633	0.641429	0.225713	1e-05	1e-05	0.132837	1e-05	0.156157	0.304321	1e-05	1e-05	0.539492
0.298303	1e-05	0.668211	0.033475	0.594063	0.232126	1e-05	1e-05	0.173791	1e-05	0.18318	0.331518	1e-05	1e-05	0.485272
0.27647	1e-05	0.713815	0.009706	0.633274	0.224045	1e-05	1e-05	0.142661	1e-05	0.151408	0.343306	1e-05	1e-05	0.505256
0.255359	1e-05	0.703316	0.041315	0.624036	0.2017	1e-05	1e-05	0.174244	1e-05	0.150758	0.335187	1e-05	1e-05	0.514025
0.28113	1e-05	0.712078	0.006782	0.63246	0.237185	1e-05	1e-05	0.130335	1e-05	0.165651	0.304836	1e-05	1e-05	0.529483
0.280297	1e-05	0.704835	0.014857	0.624043	0.221733	1e-05	1e-05	0.154204	1e-05	0.149367	0.358331	1e-05	1e-05	0.492272
0.286976	1e-05	0.713004	1e-05	0.635008	0.228127	1e-05	1e-05	0.136845	1e-05	0.162365	0.29842	1e-05	1e-05	0.539185
0.242265	0.010902	0.743136	0.003697	0.661933	0.188562	0.006153	1e-05	0.143342	1e-05	0.140645	0.292606	1e-05	0.006068	0.560662
0.336029	1e-05	0.663951	1e-05	0.586737	0.268694	1e-05	1e-05	0.14455	1e-05	0.197852	0.323471	1e-05	1e-05	0.478648
0.292885	1e-05	0.707095	1e-05	0.626681	0.246389	1e-05	1e-05	0.12691	2e-05	0.168137	0.317232	1e-05	1e-05	0.514591
0.284042	1e-05	0.674438	0.041511	0.600268	0.233443	1.4e-05	1e-05	0.166265	1e-05	0.176517	0.340794	1e-05	1e-05	0.48266
0.284459	1e-05	0.715521	1e-05	0.63643	0.230829	1e-05	1e-05	0.132721	1e-05	0.160579	0.308823	1e-05	1e-05	0.530567
0.281762	1e-05	0.712458	0.00577	0.63081	0.222868	1e-05	1e-05	0.146302	1e-05	0.158939	0.319441	1e-05	1e-05	0.52159
0.253786	1e-05	0.746194	1e-05	0.66765	0.220176	1e-05	1e-05	0.112154	1e-05	0.141	0.298226	1e-05	1e-05	0.560744
0.254802	1e-05	0.725512	0.019675	0.645031	0.191177	1e-05	1e-05	0.163771	1e-05	0.136241	0.335876	1e-05	1e-05	0.527853
0.222505	1e-05	0.740253	0.037232	0.656258	0.16888	1e-05	1e-05	0.174842	1e-05	0.109341	0.36402	1e-05	1e-05	0.52661
0.241752	1e-05	0.71382	0.044418	0.633495	0.176585	1e-05	1e-05	0.189901	0.013197	0.128771	0.339696	1e-05	1e-05	0.518316
0.293482	1e-05	0.693705	0.012803	0.61521	0.220113	1e-05	1e-05	0.164657	1e-05	0.16069	0.343985	1e-05	1e-05	0.495296
0.236999	1e-05	0.692375	0.070616	0.613123	0.185103	1e-05	1e-05	0.201754	1e-05	0.139498	0.376031	1e-05	1e-05	0.484441
0.268973	1e-05	0.710513	0.020504	0.630465	0.225226	1e-05	1e-05	0.144289	1e-05	0.16199	0.32336	1e-05	1e-05	0.514621
0.287886	1e-05	0.686447	0.025657	0.60814	0.233422	1e-05	1e-05	0.158418	1e-05	0.17228	0.325891	1e-05	1e-05	0.501799
0.28078	1e-05	0.716246	0.002963	0.63753	0.225924	1e-05	1e-05	0.136526	1e-05	0.156865	0.315566	1e-05	1e-05	0.527539
0.278775	1e-05	0.700218	0.020997	0.622374	0.219004	1e-05	1e-05	0.158601	1e-05	0.164471	0.314463	1e-05	1e-05	0.521035
0.268091	1e-05	0.704748	0.027151	0.622569	0.201975	1e-05	1e-05	0.175436	1e-05	0.144172	0.354377	1e-05	1e-05	0.50142
0.290959	1e-05	0.69367	0.01536	0.613409	0.221742	1e-05	1e-05	0.164829	1e-05	0.154962	0.360539	1e-05	1e-05	0.484469
0.29977	1e-05	0.70021	1e-05	0.627749	0.298245	1e-05	1e-05	0.073986	1e-05	0.218708	0.213441	1e-05	1e-05	0.567821
0.289538	1e-05	0.709936	0.000516	0.632838	0.270891	1e-05	1e-05	0.096251	1e-05	0.200803	0.232388	1e-05	1e-05	0.566778
0.292733	1e-05	0.707247	1e-05	0.6342	0.311185	1e-05	1e-05	0.054596	1e-05	0.216271	0.212979	1e-05	1e-05	0.57072
0.294338	1e-05	0.705642	1e-05	0.629865	0.286514	1e-05	1e-05	0.083601	1e-05	0.204132	0.236594	1e-05	1e-05	0.559244
0.280235	1e-05	0.711205	0.00855	0.633318	0.245936	1e-05	1e-05	0.120726	1e-05	0.180307	0.267344	1e-05	1e-05	0.552318
0.270798	1e-05	0.729182	1e-05	0.651948	0.260588	1e-05	1e-05	0.087444	1e-05	0.185249	0.232579	1e-05	1e-05	0.582142
0.29524	1e-05	0.70474	1e-05	0.631907	0.282678	1e-05	1e-05	0.085395	1e-05	0.219324	0.199883	1e-05	1e-05	0.580763
0.304287	1e-05	0.695693	1e-05	0.621214	0.289279	1e-05	1e-05	0.089488	1e-05	0.208661	0.250074	1e-05	1e-05	0.541234
0.278382	1e-05	0.721598	1e-05	0.648016	0.284008	1e-05	1e-05	0.067956	1e-05	0.193388	0.237119	1e-05	1e-05	0.569463
0.730384	1e-05	0.05398	0.215626	0.042183	0.586193	1e-05	1e-05	0.371604	0.079041	0.613181	0.288107	1e-05	1e-05	0.019652
0.60689	0.044678	0.044167	0.304265	0.035764	0.47126	0.046016	1e-05	0.44695	0.185416	0.493908	0.281658	1e-05	0.032167	0.006841
0.624275	0.1267	1e-05	0.249015	1e-05	0.479242	0.123785	1e-05	0.396954	0.253057	0.499081	0.126178	1e-05	0.100581	0.021093
0.640565	0.090782	0.011239	0.257414	0.00673	0.493208	0.089616	1e-05	0.410436	0.242054	0.498224	0.170303	1e-05	0.06664	0.02277
0.568999	0.07162	0.117551	0.241829	0.10128	0.454356	0.071725	1e-05	0.372629	0.126252	0.470818	0.274224	1e-05	0.063596	0.065101
0.51264	0.114622	0.08455	0.288188	0.070621	0.388379	0.113369	1e-05	0.427621	0.19946	0.401233	0.257408	1e-05	0.098287	0.043602
0.640273	0.106695	0.02451	0.228522	0.01901	0.502023	0.104484	1e-05	0.374473	0.218704	0.506104	0.147793	1e-05	0.083994	0.043396
0.62274	0.09876	0.011718	0.266782	0.006824	0.480261	0.097385	1e-05	0.41552	0.245728	0.486228	0.165915	1e-05	0.075369	0.02675
0.79019	1e-05	0.009155	0.200644	0.003918	0.640696	1e-05	1e-05	0.355367	0.073981	0.680562	0.244979	1e-05	1e-05	0.000458
0.788018	1e-05	0.034952	0.17702	0.027118	0.65866	1e-05	1e-05	0.314202	0.069	0.677809	0.217134	1e-05	1e-05	0.036037
0.763528	1e-05	0.050409	0.186053	0.039463	0.634673	1e-05	1e-05	0.325845	0.055256	0.662159	0.250425	1e-05	1e-05	0.03214
0.733357	1e-05	0.038934	0.227699	0.028998	0.578475	1e-05	1e-05	0.392506	0.103959	0.612717	0.271717	1e-05	1e-05	0.011586
0.74361	1e-05	1e-05	0.25637	1e-05	0.605304	1e-05	1e-05	0.394666	0.120964	0.631254	0.247752	1e-05	1e-05	1e-05
0.837383	1e-05	0.024526	0.13808	0.017592	0.704742	1e-05	1e-05	0.277646	0.042768	0.728824	0.191864	1e-05	1e-05	0.036523
0.774083	1e-05	0.012953	0.212953	0.00781	0.636108	1e-05	1e-05	0.356062	0.053597	0.67846	0.267913	1e-05	1e-05	1e-05
0.779354	1e-05	0.018506	0.20213	0.01232	0.648536	1e-05	1e-05	0.339123	0.098488	0.669504	0.203059	1e-05	1e-05	0.028928
0.770325	1e-05	0.054863	0.174801	0.044299	0.64019	1e-05	1e-05	0.315492	0.082252	0.65453	0.20875	1e-05	1e-05	0.054447
0.729922	1e-05	0.039292	0.230776	0.030362	0.582105	1e-05	1e-05	0.387513	0.12943	0.598871	0.244951	1e-05	1e-05	0.026728
0.773194	1e-05	0.01956	0.207235	0.01303	0.641992	1e-05	1e-05	0.344958	0.056361	0.67509	0.266147	1e-05	1e-05	0.002382
0.618311	0.013959	0.051738	0.315993	0.040714	0.472337	0.016126	1e-05	0.470813	0.159279	0.505166	0.330174	1e-05	0.005361	1e-05
0.756279	0.017447	0.153089	0.073185	0.131778	0.632682	0.016333	1e-05	0.219197	0.062047	0.6239	0.147221	1e-05	0.011729	0.155093
0.877095	1e-05	0.078951	0.043944	0.067767	0.754577	1e-05	1e-05	0.177636	0.005976	0.765709	0.108428	1e-05	1e-05	0.119866
0.74917	1e-05	0.119461	0.131359	0.102829	0.631951	1e-05	1e-05	0.2652	0.053399	0.637282	0.20259	1e-05	1e-05	0.106709
0.720035	1e-05	0.152894	0.127061	0.133172	0.626982	1e-05	1e-05	0.239826	0.064589	0.616301	0.171382	1e-05	1e-05	0.147708
0.711078	0.017485	0.128668	0.142768	0.110294	0.597133	0.017374	1e-05	0.275188	0.082776	0.590473	0.202883	1e-05	0.012497	0.111361
0.593488	0.02037	0.097378	0.288764	0.080595	0.455156	0.021792	1e-05	0.442446	0.146121	0.480536	0.327944	1e-05	0.013971	0.031419
0.808315	0.044137	0.138288	0.00926	0.12064	0.711915	0.041694	1e-05	0.125741	1e-05	0.696077	0.099138	1e-05	0.042231	0.162535
0.605945	0.022436	0.147163	0.224456	0.125186	0.492983	0.023704	1e-05	0.358117	0.106957	0.504736	0.280788	1e-05	0.016581	0.090929
0.65478	0.013238	0.237368	0.094614	0.208622	0.567301	0.012547	1e-05	0.21152	0.036748	0.553078	0.19566	1e-05	0.011278	0.203225
0.70948	0.019404	0.174702	0.096413	0.15293	0.628163	0.019347	1e-05	0.199551	0.030748	0.617675	0.16923	1e-05	0.017843	0.164494
0.696527	0.004203	0.217049	0.082221	0.188919	0.616721	0.003859	1e-05	0.190491	1e-05	0.6111	0.1948	1e-05	0.006588	0.187492
0.826639	0.012074	0.160282	0.001005	0.141666	0.742061	0.011229	1e-05	0.105034	1e-05	0.714423	0.085032	1e-05	0.01137	0.189155
0.754985	0.02088	0.201398	0.022738	0.17885	0.672519	0.01961	1e-05	0.129011	0.01569	0.652385	0.094147	1e-05	0.018099	0.219668
0.713749	0.017779	0.189225	0.079247	0.165401	0.625087	0.017147	1e-05	0.192355	0.046967	0.609158	0.141556	1e-05	0.013907	0.188402
0.656972	0.020488	0.209682	0.112857	0.181968	0.568207	0.020322	1e-05	0.229493	0.03156	0.562209	0.217662	1e-05	0.01969	0.168869
0.674412	0.012015	0.239528	0.074044	0.20984	0.58571	0.011339	1e-05	0.193101	0.012973	0.57747	0.191195	1e-05	0.011517	0.206835
0.791749	0.018746	0.188631	0.000873	0.166177	0.702424	0.017472	1e-05	0.113917	1e-05	0.681794	0.087921	1e-05	0.017426	0.212839
0.703712	0.009154	0.223375	0.063759	0.196902	0.621341	0.008307	1e-05	0.173439	0.030788	0.599347	0.154834	1e-05	0.005977	0.209044
0.744445	0.016545	0.206269	0.032742	0.182066	0.667887	0.015102	1e-05	0.134935	1e-05	0.642086	0.140888	1e-05	0.015794	0.201213
0.739651	1e-05	0.248405	0.011934	0.219368	0.658443	1e-05	1e-05	0.12217	0.011825	0.625517	0.113926	1e-05	1e-05	0.248712
0.703298	0.014724	0.216309	0.065669	0.191134	0.623193	0.015155	1e-05	0.170508	0.014997	0.609102	0.157312	1e-05	0.01457	0.204009
0.731963	0.005852	0.220363	0.041822	0.193434	0.654297	0.005141	1e-05	0.147117	0.011461	0.632329	0.136816	1e-05	0.003829	0.215554
0.517523	0.018074	0.351647	0.112755	0.308907	0.442067	0.017926	1e-05	0.231089	0.018203	0.428609	0.282661	1e-05	0.018689	0.251827
0.803546	1e-05	0.141646	0.054798	0.122615	0.708086	1e-05	1e-05	0.169278	0.020764	0.692058	0.129822	1e-05	1e-05	0.157336
0.744704	1e-05	0.170923	0.084363	0.150512	0.642402	1e-05	1e-05	0.207066	0.046082	0.627526	0.160154	1e-05	1e-05	0.166218
0.824084	1e-05	0.119689	0.056217	0.103977	0.718226	1e-05	1e-05	0.177777	0.056737	0.69654	0.085845	1e-05	1e-05	0.160859
0.736856	1e-05	0.183456	0.079678	0.160013	0.63414	1e-05	1e-05	0.205826	1e-05	0.635225	0.210434	1e-05	1e-05	0.154311
0.761003	1e-05	0.112056	0.126932	0.095714	0.647944	1e-05	1e-05	0.256321	0.054896	0.650756	0.187967	1e-05	1e-05	0.106362
0.839702	1e-05	0.079979	0.080308	0.069032	0.719787	1e-05	1e-05	0.211161	0.057132	0.713606	0.114499	1e-05	1e-05	0.114743
0.672743	0.006447	0.224158	0.096653	0.195621	0.569746	0.005757	1e-05	0.228866	0.028084	0.566468	0.218591	1e-05	0.006128	0.180719
0.487397	1e-05	0.439537	0.073056	0.389251	0.427374	1e-05	1e-05	0.183355	0.034877	0.387472	0.221556	1e-05	1e-05	0.356075
0.423677	1e-05	0.441118	0.135196	0.387292	0.351131	1e-05	1e-05	0.261558	1e-05	0.343427	0.368006	1e-05	1e-05	0.288537
0.416381	0.019399	0.263633	0.300587	0.204455	0.331942	0.013093	0.141408	0.309103	0.220881	0.318122	0.328276	1e-05	1e-05	0.132701
0.322967	0.040643	0.246126	0.390264	0.185854	0.225856	0.033144	0.158893	0.396252	0.264574	0.225495	0.419669	1e-05	0.017016	0.073235
0.392441	0.027237	0.239239	0.341083	0.177071	0.310808	0.017346	0.170508	0.324267	0.245643	0.300996	0.359318	1e-05	0.001874	0.092159
0.385018	0.021282	0.227559	0.366141	0.170048	0.287348	0.01471	0.139929	0.387965	0.230881	0.290422	0.418296	1e-05	1e-05	0.060381
0.394891	0.012676	0.250263	0.34217	0.187799	0.325871	0.000418	0.18144	0.304472	0.239758	0.311178	0.333444	1e-05	1e-05	0.1156
0.420567	0.0213	0.19368	0.364454	0.139333	0.325954	0.014243	0.158143	0.362327	0.240169	0.330899	0.37372	1e-05	1e-05	0.055192
0.379546	0.022146	0.244484	0.353823	0.18012	0.302687	0.012503	0.175304	0.329386	0.237886	0.293312	0.381051	1e-05	1e-05	0.087731
0.351479	0.019882	0.225746	0.402894	0.163164	0.261317	0.010824	0.172917	0.391778	0.265917	0.263696	0.410223	1e-05	1e-05	0.060144
0.701361	1e-05	0.108941	0.189688	0.092602	0.59665	1e-05	1e-05	0.310728	0.034833	0.619583	0.278017	1e-05	1e-05	0.067547
0.766497	0.004664	0.124742	0.104098	0.108748	0.654196	0.005082	1e-05	0.231964	0.079279	0.642509	0.138587	1e-05	1e-05	0.139606
0.763755	0.004166	0.105607	0.126472	0.090369	0.639311	0.005294	1e-05	0.265015	0.072194	0.644254	0.175617	1e-05	1e-05	0.107915
0.789201	1e-05	0.121318	0.089471	0.10496	0.692246	1e-05	1e-05	0.202774	0.010536	0.698314	0.164765	1e-05	1e-05	0.126366
0.763516	1e-05	0.115895	0.120579	0.099398	0.639494	1e-05	1e-05	0.261088	0.040024	0.648633	0.206993	1e-05	1e-05	0.10433
0.755587	1e-05	0.123677	0.120726	0.105749	0.636945	1e-05	1e-05	0.257287	0.041938	0.641108	0.21047	1e-05	1e-05	0.106464
0.745463	1e-05	0.138422	0.116105	0.119655	0.650042	1e-05	1e-05	0.230283	0.035447	0.649684	0.183702	1e-05	1e-05	0.131146
0.786313	1e-05	0.078481	0.135196	0.065685	0.651643	1e-05	1e-05	0.282651	0.063974	0.660187	0.199602	1e-05	1e-05	0.076217
0.685713	1e-05	0.168263	0.146014	0.143945	0.584488	1e-05	1e-05	0.271547	0.050169	0.583991	0.235831	1e-05	1e-05	0.129989
0.700509	1e-05	0.172009	0.127473	0.147908	0.607754	1e-05	1e-05	0.244319	0.005418	0.614309	0.261718	1e-05	1e-05	0.118535
0.789972	1e-05	0.043373	0.166645	0.033632	0.659248	1e-05	1e-05	0.3071	1e-05	0.696363	0.301792	1e-05	1e-05	0.001815
0.769107	1e-05	0.071721	0.159162	0.058956	0.652087	1e-05	1e-05	0.288937	1e-05	0.681991	0.282628	1e-05	1e-05	0.035352
0.794772	1e-05	0.024206	0.181013	0.015905	0.664855	1e-05	1e-05	0.31922	1e-05	0.705457	0.294503	1e-05	1e-05	1e-05
0.728768	1e-05	0.075407	0.195814	0.060573	0.606496	1e-05	1e-05	0.332911	1e-05	0.648323	0.344717	1e-05	1e-05	0.00693
0.71802	1e-05	0.085621	0.196349	0.070684	0.601982	1e-05	1e-05	0.327315	1e-05	0.648586	0.321184	1e-05	1e-05	0.0302
0.765378	1e-05	0.05817	0.176442	0.0468	0.647447	1e-05	1e-05	0.305734	1e-05	0.691587	0.28712	1e-05	1e-05	0.021264
0.72631	1e-05	0.057939	0.215742	0.045417	0.602834	1e-05	1e-05	0.35173	1e-05	0.651286	0.348674	1e-05	1e-05	1e-05
0.769024	1e-05	0.075635	0.155331	0.060828	0.638617	1e-05	1e-05	0.300534	1e-05	0.668419	0.311049	1e-05	1e-05	0.020502
0.761137	1e-05	0.106071	0.132782	0.089891	0.632477	1e-05	1e-05	0.277612	1e-05	0.669439	0.25705	1e-05	1e-05	0.073482
0.669841	0.006792	0.215141	0.108227	0.188618	0.58879	0.008432	1e-05	0.214151	0.043098	0.575486	0.192391	1e-05	0.0037	0.185315
0.621114	0.007803	0.243182	0.127901	0.211781	0.538839	0.008647	1e-05	0.240723	0.019659	0.533856	0.257717	1e-05	0.010016	0.178741
0.564486	0.006209	0.324799	0.104506	0.284012	0.496658	0.00579	1e-05	0.21353	0.037945	0.472816	0.225413	1e-05	0.003757	0.260059
0.767901	0.005999	0.143621	0.08248	0.125195	0.66792	0.005589	1e-05	0.201286	0.023751	0.662558	0.162549	1e-05	0.004774	0.146359
0.325698	1e-05	0.674282	1e-05	0.614311	0.385659	1e-05	1e-05	1e-05	1e-05	0.296375	0.082317	1e-05	1e-05	0.621278
0.314725	1e-05	0.685255	1e-05	0.622548	0.358445	1e-05	1e-05	0.018987	1e-05	0.259799	0.147102	1e-05	1e-05	0.593069
0.325676	1e-05	0.674304	1e-05	0.605048	0.333414	1e-05	1e-05	0.061517	1e-05	0.248894	0.195056	1e-05	1e-05	0.55602
0.360367	1e-05	0.639613	1e-05	0.576549	0.375859	1e-05	1e-05	0.047572	1e-05	0.295597	0.150604	1e-05	1e-05	0.553769
0.305508	1e-05	0.694472	1e-05	0.627433	0.34097	1e-05	1e-05	0.031577	1e-05	0.249254	0.149082	1e-05	1e-05	0.601634
0.351086	1e-05	0.648894	1e-05	0.582832	0.36625	1e-05	1e-05	0.050898	1e-05	0.290816	0.148607	1e-05	1e-05	0.560547
0.367324	1e-05	0.632656	1e-05	0.568243	0.37203	1e-05	1e-05	0.059707	1e-05	0.296475	0.156688	1e-05	1e-05	0.546807
0.345441	1e-05	0.654539	1e-05	0.581232	0.30992	1e-05	1e-05	0.108828	1e-05	0.249332	0.223577	1e-05	1e-05	0.527062
0.339012	0.009546	0.610034	0.041408	0.541672	0.334226	1e-05	0.067261	0.056831	1e-05	0.242585	0.175207	0.082657	1e-05	0.499531
0.302155	0.105834	1e-05	0.592001	1e-05	0.049553	0.105002	1e-05	0.845425	0.999943	1e-05	1e-05	1e-05	1.7e-05	1e-05
0.359769	0.084221	1e-05	0.556001	1e-05	0.160481	0.083969	1e-05	0.75553	0.675063	0.168899	0.156008	1e-05	1e-05	1e-05
0.471037	0.142204	0.047224	0.339536	0.038173	0.312757	0.139196	1e-05	0.509863	0.28772	0.329708	0.25752	1e-05	0.115925	0.009118
0.270799	0.079116	1e-05	0.650075	1e-05	1e-05	0.074474	1e-05	0.925496	0.99995	1e-05	1e-05	1e-05	1e-05	1e-05
0.391888	0.199937	0.063622	0.344554	0.052929	0.244731	0.193245	1e-05	0.509086	0.253515	0.26933	0.303172	1e-05	0.173963	1e-05
0.239114	0.067337	1e-05	0.693539	1e-05	1e-05	0.05645	1e-05	0.94352	0.999948	1e-05	1e-05	1.2e-05	1e-05	1e-05
0.544326	0.10869	0.03644	0.310544	0.03083	0.402032	0.10727	1e-05	0.459858	0.235808	0.417534	0.247476	1e-05	0.088496	0.010676
0.533012	0.112345	0.009163	0.345479	0.005019	0.360845	0.110077	1e-05	0.524049	0.304923	0.377302	0.236322	1e-05	0.081433	1e-05
0.533741	0.084335	0.005871	0.376053	0.001674	0.348218	0.083614	1e-05	0.566484	0.341146	0.367044	0.240758	1e-05	0.051031	1e-05
0.267908	0.071545	1e-05	0.660536	1e-05	1e-05	0.06258	1e-05	0.93739	0.99995	1e-05	1e-05	1e-05	1e-05	1e-05
0.270263	0.08128	1e-05	0.648448	1e-05	1e-05	0.074507	1e-05	0.925463	0.99995	1e-05	1e-05	1e-05	1e-05	1e-05
0.499427	0.109024	0.025755	0.365794	0.019223	0.345846	0.108063	1e-05	0.526859	0.236937	0.364809	0.308145	1e-05	0.090089	1e-05
0.479678	0.16812	0.025439	0.326763	0.020551	0.323729	0.163944	1e-05	0.491766	0.287103	0.338376	0.23541	1e-05	0.139092	1e-05
0.466376	0.113132	0.033012	0.387481	0.025572	0.293216	0.110937	1e-05	0.570265	0.362746	0.304846	0.254755	1e-05	0.077316	0.000327
0.27448	0.099973	1e-05	0.625538	1e-05	0.016191	0.09727	1e-05	0.886519	0.99995	1e-05	1e-05	1e-05	1e-05	1e-05
0.294817	0.106123	1e-05	0.59905	1e-05	0.041029	0.103416	1e-05	0.855535	0.999948	1e-05	1e-05	1e-05	1.2e-05	1e-05
0.475078	0.098641	0.0443	0.38198	0.035319	0.297771	0.096901	1e-05	0.569999	0.388717	0.303909	0.226459	1e-05	0.060461	0.020444
0.519511	0.098955	0.034772	0.346762	0.028337	0.341687	0.097117	1e-05	0.532849	0.323631	0.355677	0.246811	1e-05	0.066354	0.007518
0.516433	0.113867	0.04342	0.32628	0.035872	0.344655	0.111978	1e-05	0.507485	0.345597	0.345003	0.198798	1e-05	0.077935	0.032656
0.460408	0.132874	0.041909	0.364809	0.032704	0.309623	0.13012	1e-05	0.527542	0.28807	0.326795	0.278878	1e-05	0.106237	1e-05
0.294438	0.090589	1e-05	0.614962	1e-05	1e-05	0.081039	1e-05	0.918931	0.99995	1e-05	1e-05	1e-05	1e-05	1e-05
0.25289	0.074843	1e-05	0.672257	1e-05	1e-05	0.067668	1e-05	0.932302	0.99995	1e-05	1e-05	1e-05	1e-05	1e-05
0.441969	0.180148	0.035062	0.342821	0.027522	0.304571	0.176204	1e-05	0.491694	0.262296	0.320614	0.262009	1e-05	0.15506	1e-05
0.454956	0.1692	0.039179	0.336665	0.031449	0.308453	0.164494	1e-05	0.495595	0.267254	0.329004	0.259672	1e-05	0.144051	1e-05
0.499401	0.134453	0.031631	0.334514	0.023522	0.362841	0.132672	1e-05	0.480955	0.237302	0.375535	0.274252	1e-05	0.112891	1e-05
0.330153	0.088332	1e-05	0.581505	1e-05	0.081363	0.083429	1e-05	0.835188	0.989208	1e-05	0.010648	1e-05	1e-05	0.000114
0.484462	0.133049	0.030007	0.352481	0.023564	0.340951	0.131543	1e-05	0.503932	0.261274	0.365257	0.262131	1e-05	0.111317	1e-05
0.402496	0.176658	0.047318	0.373528	0.037883	0.246403	0.172063	1e-05	0.543641	0.290455	0.264773	0.295852	1e-05	0.1489	1e-05
0.424752	0.100752	0.017242	0.457254	0.012662	0.243638	0.099639	1e-05	0.644052	0.528612	0.233046	0.181767	1e-05	0.042038	0.014527
0.391676	0.191854	0.056052	0.360418	0.047027	0.258979	0.187111	1e-05	0.506873	0.258389	0.284052	0.290004	1e-05	0.167535	1e-05
0.351628	0.083592	1e-05	0.56477	1e-05	0.071181	0.080282	1e-05	0.848517	0.99995	1e-05	1e-05	1e-05	1e-05	1e-05
0.507358	0.092808	1e-05	0.399824	1e-05	0.327745	0.091207	1e-05	0.581028	0.357482	0.34578	0.237385	1e-05	0.059332	1e-05
0.296689	0.065295	1e-05	0.638006	1e-05	0.00419	0.061747	1e-05	0.934043	0.99995	1e-05	1e-05	1e-05	1e-05	1e-05
0.523121	0.099117	0.03033	0.347432	0.023794	0.375553	0.098353	1e-05	0.50229	0.266186	0.391369	0.266199	1e-05	0.076226	1e-05
0.518729	0.129184	0.019134	0.332953	0.014071	0.373832	0.127601	1e-05	0.484487	0.210873	0.399779	0.276788	1e-05	0.11254	1e-05
0.391802	0.22243	0.029901	0.355866	0.0231	0.240127	0.215309	1e-05	0.521454	0.24034	0.268999	0.291469	1e-05	0.199172	1e-05
0.490346	0.102759	0.025186	0.381709	0.020532	0.332549	0.102726	1e-05	0.544182	0.319665	0.351872	0.253683	1e-05	0.07476	1e-05
0.315943	0.085205	1e-05	0.598843	1e-05	0.041693	0.080051	1e-05	0.878236	0.99995	1e-05	1e-05	1e-05	1e-05	1e-05
0.296719	0.065316	1e-05	0.637955	1e-05	1.9e-05	0.063008	1e-05	0.936953	0.99995	1e-05	1e-05	1e-05	1e-05	1e-05
0.339591	0.073939	1e-05	0.58646	1e-05	0.065285	0.07123	1e-05	0.863464	0.99995	1e-05	1e-05	1e-05	1e-05	1e-05
0.332614	0.09337	1e-05	0.574006	1e-05	0.076719	0.090877	1e-05	0.832384	0.928651	1e-05	0.069745	1e-05	1e-05	0.001574
0.327448	0.074985	1e-05	0.597557	1e-05	0.076132	0.07374	1e-05	0.850107	0.99995	1e-05	1e-05	1e-05	1e-05	1e-05
0.584669	0.078176	0.048895	0.28826	0.040545	0.446398	0.077833	1e-05	0.435215	0.268772	0.443202	0.188065	1e-05	0.053593	0.046358
0.571322	0.067883	0.026072	0.334723	0.018732	0.405722	0.067591	1e-05	0.507945	0.247211	0.43576	0.268628	1e-05	0.048381	1e-05
0.536622	0.073834	0.032365	0.357178	0.025268	0.383776	0.07466	1e-05	0.516285	0.237724	0.413403	0.29187	0.000703	0.05629	1e-05
0.558	0.076214	0.037752	0.328034	0.027562	0.388644	0.075082	1e-05	0.508703	0.210521	0.417788	0.312728	1e-05	0.058943	1e-05
0.562642	0.069012	0.031361	0.336986	0.024061	0.4043	0.06922	1e-05	0.502409	0.251004	0.42768	0.271829	1e-05	0.049467	1e-05
0.48958	0.124562	0.031163	0.354696	0.025922	0.333994	0.12268	1e-05	0.517395	0.342254	0.336043	0.217537	1e-05	0.089	0.015156
0.555535	0.101865	0.015831	0.32677	0.009743	0.40689	0.101202	1e-05	0.482155	0.245946	0.424452	0.248554	1e-05	0.081027	1e-05
0.483414	0.086359	0.047663	0.382565	0.039104	0.320508	0.085297	1e-05	0.555081	0.292976	0.338548	0.307837	1.7e-05	0.060612	1e-05
0.464295	0.127751	0.022182	0.385771	0.017614	0.301984	0.126289	1e-05	0.554104	0.271857	0.325004	0.297566	1e-05	0.105553	1e-05
0.488463	0.119106	0.063979	0.328452	0.054669	0.341629	0.117358	1e-05	0.486334	0.233679	0.364647	0.29256	1e-05	0.099221	0.009882
0.562984	0.059568	1e-05	0.377438	1e-05	0.385394	0.059814	1e-05	0.554772	0.279422	0.414888	0.267568	1e-05	0.038103	1e-05
0.559253	0.077253	0.072043	0.291452	0.059261	0.419092	0.076682	1e-05	0.444955	0.15001	0.452228	0.327333	1e-05	0.067535	0.002884
0.518297	0.073821	0.034036	0.373846	0.024639	0.363207	0.073061	1e-05	0.539083	0.213646	0.391456	0.33597	1e-05	0.058908	1e-05
0.556873	0.066265	0.029039	0.347823	0.021344	0.411142	0.068508	1e-05	0.498996	0.221541	0.439536	0.287736	1.5e-05	0.051162	1e-05
0.51172	0.100842	0.055419	0.332019	0.045946	0.354478	0.098672	1e-05	0.500894	0.231485	0.385323	0.294334	1e-05	0.08171	0.007138
0.552214	0.069625	0.047447	0.330714	0.038717	0.39872	0.070367	1e-05	0.492186	0.221629	0.4232	0.301363	1e-05	0.053789	1e-05
0.57026	0.077096	0.058222	0.294422	0.047211	0.39836	0.074834	1e-05	0.479585	0.212388	0.425692	0.291202	1e-05	0.059568	0.01114
0.540675	0.076786	0.042817	0.339722	0.035547	0.362179	0.07499	1e-05	0.527274	0.29022	0.384977	0.267408	1e-05	0.04878	0.008604
0.532175	0.100241	0.034943	0.332641	0.026349	0.386404	0.098817	1e-05	0.48842	0.157195	0.421432	0.331044	1e-05	0.090309	1e-05
0.529904	0.0818	0.061402	0.326894	0.049931	0.383351	0.081777	1e-05	0.484931	0.218537	0.409285	0.300988	1e-05	0.063839	0.007341
0.445813	0.118241	0.071827	0.364118	0.059141	0.302689	0.117528	1e-05	0.520631	0.233722	0.330719	0.335049	1e-05	0.10049	1e-05
0.278119	0.067573	1e-05	0.654297	1e-05	1e-05	0.063101	1e-05	0.936869	0.99995	1e-05	1e-05	1e-05	1e-05	1e-05
0.544865	0.090732	0.060317	0.304086	0.050248	0.403867	0.090242	1e-05	0.455633	0.229249	0.419149	0.255197	1e-05	0.070903	0.025493
0.559892	0.091376	0.03869	0.310041	0.032067	0.394991	0.089422	1e-05	0.48351	0.234925	0.421008	0.269594	1e-05	0.070505	0.003958
0.578026	0.076553	0.052949	0.292472	0.043855	0.410696	0.075923	1e-05	0.469516	0.23881	0.429731	0.250681	1e-05	0.055658	0.02511
0.516472	0.101122	0.027724	0.354682	0.021026	0.363644	0.100702	1e-05	0.514618	0.260723	0.384212	0.27714	1e-05	0.077905	1e-05
0.53799	0.076041	0.046337	0.339632	0.036437	0.382637	0.074852	1e-05	0.506063	0.219879	0.413406	0.307501	1.4e-05	0.05919	1e-05
0.504775	0.089643	0.054959	0.350623	0.044959	0.333386	0.087962	1e-05	0.533684	0.251835	0.364843	0.314858	1.2e-05	0.068442	1e-05
0.53707	0.072699	0.033087	0.357145	0.026723	0.371479	0.072562	1e-05	0.529226	0.240664	0.398011	0.306209	1.4e-05	0.055092	1e-05
0.475851	0.128167	0.011642	0.38434	0.005282	0.311639	0.125377	1e-05	0.557692	0.258608	0.339913	0.295094	1e-05	0.106364	1e-05
0.543482	0.077526	0.018997	0.359994	0.01009	0.35106	0.074941	1e-05	0.563898	0.257241	0.378704	0.309258	1e-05	0.054777	1e-05
0.527416	0.068435	0.032958	0.371191	0.025452	0.354632	0.067192	1e-05	0.552713	0.263821	0.382066	0.306658	1e-05	0.047435	1e-05
0.564098	0.094299	0.040693	0.300909	0.033457	0.428604	0.094156	1e-05	0.443772	0.202914	0.453957	0.256926	1e-05	0.077163	0.009029
0.539196	0.080377	0.036028	0.344399	0.028603	0.369786	0.080391	1e-05	0.521209	0.229595	0.398146	0.310904	1e-05	0.061335	1e-05
0.564237	0.075569	0.053373	0.30682	0.044004	0.415377	0.075471	1e-05	0.465138	0.189098	0.448076	0.290876	1e-05	0.062465	0.009475
0.527178	0.08693	0.029553	0.35634	0.021998	0.352312	0.085665	1e-05	0.540015	0.259605	0.38119	0.29341	1e-05	0.065776	1e-05
0.518482	0.125239	0.044019	0.31226	0.035333	0.373204	0.122815	1e-05	0.468638	0.23607	0.393944	0.255969	1e-05	0.104255	0.009752
0.526121	0.074451	0.05366	0.345768	0.04232	0.358253	0.072445	1e-05	0.526972	0.243699	0.380706	0.321011	1e-05	0.054564	1e-05
0.505871	0.101475	0.070878	0.321776	0.059424	0.378434	0.100484	1e-05	0.461649	0.175293	0.410759	0.314064	1e-05	0.090664	0.00921
0.541656	0.075626	0.052531	0.330187	0.04435	0.403409	0.076694	1e-05	0.475537	0.21585	0.427395	0.290608	1e-05	0.059229	0.006907
0.342415	0.093854	1e-05	0.563721	1e-05	0.151654	0.094769	1e-05	0.753557	0.751305	0.163258	0.085407	1e-05	1e-05	1e-05
0.483502	0.274883	0.001117	0.240499	1e-05	0.355449	0.26581	1e-05	0.378721	0.267051	0.353238	0.113302	1e-05	0.24083	0.025569
0.500243	0.073784	1e-05	0.425962	1e-05	0.344376	0.075876	1e-05	0.579728	0.408207	0.364432	0.190027	1e-05	0.037313	1e-05
0.344299	0.406744	1e-05	0.248947	1e-05	0.216074	0.392377	1e-05	0.391529	0.281445	0.2185	0.128484	1e-05	0.366153	0.005408
0.565116	0.036117	0.079201	0.319565	0.065774	0.426886	0.038393	1e-05	0.468937	0.180683	0.452115	0.324635	1e-05	0.026404	0.016152
0.362888	0.072497	1e-05	0.564605	1e-05	0.153956	0.072943	1e-05	0.77308	0.689819	0.163623	0.146528	1e-05	1e-05	1e-05
0.440634	0.197792	0.004463	0.357111	0.002011	0.308812	0.193701	1e-05	0.495465	0.330187	0.313969	0.190313	0.002503	0.163019	1e-05
0.384056	0.070006	1e-05	0.545929	1e-05	0.188325	0.07303	1e-05	0.738625	0.697405	0.202461	0.100104	1e-05	1e-05	1e-05
0.615501	0.062796	0.002017	0.319686	1e-05	0.442557	0.06161	1e-05	0.495813	0.324003	0.456624	0.182046	1e-05	0.02857	0.008747
0.564526	0.10663	0.027022	0.301823	0.020811	0.4198	0.104508	1e-05	0.454871	0.271386	0.427904	0.201639	1e-05	0.079349	0.019713
0.38149	0.09409	1e-05	0.52441	1e-05	0.190623	0.095549	1e-05	0.713808	0.628915	0.212713	0.137628	1e-05	0.020724	1e-05
0.458371	0.101791	1e-05	0.439828	1e-05	0.30033	0.101489	1e-05	0.598161	0.432636	0.348135	0.159652	1e-05	0.059557	1e-05
0.36342	0.079995	1e-05	0.556576	1e-05	0.163466	0.080166	1e-05	0.756348	0.689985	0.182685	0.1273	1e-05	1e-05	1e-05
0.553095	0.157144	0.000974	0.288787	1e-05	0.422069	0.151249	0.035817	0.390855	0.238797	0.422202	0.127044	0.065331	0.125949	0.020677
0.411014	0.070964	1e-05	0.518012	1e-05	0.255285	0.064349	0.170255	0.5101	0.485824	0.285115	0.208778	1e-05	0.020263	1e-05
0.369494	0.076238	1e-05	0.554258	1e-05	0.199282	0.06989	0.158246	0.572573	0.511744	0.252443	0.213656	1e-05	0.022137	1e-05
0.424284	0.067163	1e-05	0.508543	1e-05	0.270381	0.060511	0.162955	0.506143	0.428094	0.310672	0.232502	1e-05	0.028712	1e-05
0.422042	0.061648	1e-05	0.5163	1e-05	0.260873	0.056334	0.150765	0.532018	0.511341	0.31447	0.174159	1e-05	1e-05	1e-05
0.406734	0.088993	1e-05	0.504263	1e-05	0.232331	0.092337	1e-05	0.675313	0.463149	0.275639	0.214675	1e-05	0.046517	1e-05
0.430858	0.072512	1e-05	0.49662	1e-05	0.253485	0.075682	1e-05	0.670813	0.440945	0.282436	0.246819	1e-05	0.029781	1e-05
0.433645	0.069935	1e-05	0.496411	1e-05	0.275462	0.073651	0.006209	0.644668	0.430934	0.316013	0.192828	0.03275	0.027465	1e-05
0.479736	0.082583	1e-05	0.437671	1e-05	0.313265	0.084329	1e-05	0.602386	0.392849	0.373485	0.186578	0.000342	0.046736	1e-05
1e-05	1e-05	1e-05	0.99997	1e-05	1e-05	1e-05	0.99996	1e-05	0.006253	1e-05	1e-05	0.993707	1e-05	1e-05
1e-05	0.055451	0.047063	0.897476	0.006581	1e-05	0.006035	0.987364	1e-05	1e-05	1e-05	1e-05	0.987859	1e-05	0.012101
1e-05	0.04069	1e-05	0.95929	1e-05	1e-05	1e-05	0.99996	1e-05	1e-05	1e-05	1e-05	0.99995	1e-05	1e-05
1e-05	1e-05	0.037265	0.962715	1e-05	1e-05	1e-05	0.987369	0.012601	1e-05	1e-05	0.069041	0.930919	1e-05	1e-05
1e-05	0.045891	1e-05	0.954089	1e-05	1e-05	1e-05	0.99996	1e-05	0.02254	1e-05	1e-05	0.97742	1e-05	1e-05
1e-05	0.041462	1e-05	0.958518	1e-05	1e-05	1e-05	0.99996	1e-05	1e-05	1e-05	1e-05	0.99995	1e-05	1e-05
0.107408	0.071322	1e-05	0.821259	1e-05	1e-05	1e-05	0.99996	1e-05	1e-05	1e-05	1e-05	0.99995	1e-05	1e-05
1e-05	0.005346	1e-05	0.994634	1e-05	1e-05	1e-05	0.96423	0.03574	0.037043	1e-05	1e-05	0.962917	1e-05	1e-05
1e-05	0.02463	1e-05	0.97535	1e-05	1e-05	1e-05	0.99996	1e-05	1e-05	1e-05	1e-05	0.99995	1e-05	1e-05
1e-05	0.028596	1e-05	0.971384	1e-05	1e-05	1e-05	0.99996	1e-05	1e-05	1e-05	1e-05	0.99995	1e-05	1e-05
1e-05	1e-05	1e-05	0.99997	1e-05	1e-05	1e-05	0.99996	1e-05	1e-05	1e-05	1e-05	0.99995	1e-05	1e-05
1e-05	0.029453	1e-05	0.970527	1e-05	1e-05	1e-05	0.99996	1e-05	1e-05	1e-05	1e-05	0.99995	1e-05	1e-05
1e-05	1e-05	1e-05	0.99997	1e-05	1e-05	1e-05	0.99996	1e-05	1e-05	1e-05	1e-05	0.99995	1e-05	1e-05
0.17425	0.033878	1e-05	0.791862	1e-05	0.125976	1e-05	0.873994	1e-05	0.119629	0.060216	1e-05	0.820126	1e-05	1e-05
0.204047	0.020254	1e-05	0.775689	1e-05	0.170277	1e-05	0.805618	0.024084	0.102838	0.143675	1e-05	0.753457	1e-05	1e-05
0.131327	0.027063	1e-05	0.841599	1e-05	0.068289	1e-05	0.931681	1e-05	0.176524	1e-05	1e-05	0.823436	1e-05	1e-05
0.73568	0.083937	1e-05	0.180373	1e-05	0.642864	0.028185	0.328931	1e-05	1e-05	0.626607	1e-05	0.351168	0.022195	1e-05
0.903934	0.096046	1e-05	1e-05	1e-05	0.805427	0.055483	0.13907	1e-05	1e-05	0.797152	1e-05	0.150533	0.052285	1e-05
0.603565	0.13524	1e-05	0.261185	1e-05	0.5625	0.105809	0.331671	1e-05	1e-05	0.560211	1e-05	0.35192	0.087839	1e-05
1e-05	0.106394	1e-05	0.893586	1e-05	1e-05	0.071371	0.928599	1e-05	0.109189	1e-05	1e-05	0.845819	0.044962	1e-05
0.883029	0.112317	1e-05	0.004644	1e-05	0.764895	0.061015	0.17407	1e-05	1e-05	0.759587	1e-05	0.187451	0.052932	1e-05
0.791314	0.087615	1e-05	0.12106	1e-05	0.706219	0.043823	0.249938	1e-05	1e-05	0.701881	1e-05	0.260539	0.03755	1e-05
0.730362	0.006934	1e-05	0.262695	1e-05	0.673742	1e-05	0.326228	1e-05	1e-05	0.688948	1e-05	0.311012	1e-05	1e-05
0.659764	0.015246	1e-05	0.32498	1e-05	0.604608	1e-05	0.395362	1e-05	1e-05	0.616485	1e-05	0.383475	1e-05	1e-05
0.632608	0.009844	1e-05	0.357538	1e-05	0.59541	1e-05	0.40456	1e-05	1e-05	0.615239	1e-05	0.384721	1e-05	1e-05
0.61669	0.017789	1e-05	0.365511	1e-05	0.552448	1e-05	0.447522	1e-05	1e-05	0.544042	1e-05	0.455918	1e-05	1e-05
0.639676	1e-05	1e-05	0.360304	1e-05	0.620097	1e-05	0.379873	1e-05	1e-05	0.64839	1e-05	0.35157	1e-05	1e-05
1e-05	0.08395	1e-05	0.91603	1e-05	1e-05	0.028472	0.971498	1e-05	0.145244	1e-05	1e-05	0.854716	1e-05	1e-05
1e-05	0.052078	1e-05	0.947902	1e-05	1e-05	0.018303	0.981667	1e-05	0.147183	1e-05	1e-05	0.852777	1e-05	1e-05
1e-05	0.096191	1e-05	0.903789	1e-05	1e-05	0.045984	0.953986	1e-05	1e-05	1e-05	1e-05	0.982547	0.017413	1e-05
1e-05	0.098209	1e-05	0.901771	1e-05	1e-05	0.070481	0.929489	1e-05	0.038756	1e-05	1e-05	0.904001	0.057212	1e-05
1e-05	0.104623	1e-05	0.895357	1e-05	1e-05	0.07674	0.92323	1e-05	0.193111	1e-05	1e-05	0.764848	0.042011	1e-05
0.535357	1e-05	0.131857	0.332776	0.111293	0.524736	1e-05	0.363951	1e-05	1e-05	0.491098	0.003854	0.352019	1e-05	0.15301
0.474685	1e-05	0.174659	0.350647	0.140084	0.456611	1e-05	0.403285	1e-05	1e-05	0.406617	1e-05	0.403961	1e-05	0.189392
0.51981	1e-05	0.194093	0.286087	0.16411	0.508131	1e-05	0.327738	1e-05	1e-05	0.459065	1e-05	0.324793	1e-05	0.216112
0.509827	1e-05	0.127841	0.362323	0.105349	0.512075	1e-05	0.382556	1e-05	1e-05	0.466431	0.089958	0.332365	1e-05	0.111226
0.537726	1e-05	0.218929	0.243336	0.179781	0.513904	1e-05	0.306295	1e-05	1e-05	0.43713	1e-05	0.315792	1e-05	0.247048
0.871726	0.015286	0.04185	0.071138	0.028201	0.830643	0.008124	0.133022	1e-05	1e-05	0.780596	1e-05	0.119047	0.006097	0.09424
0.419516	0.029866	0.349876	0.200741	0.268519	0.303063	1e-05	0.080503	0.347906	0.246089	0.275755	0.280659	1e-05	1e-05	0.197477
0.801374	1e-05	0.097907	0.100709	0.058381	0.707028	1e-05	0.23457	1e-05	1e-05	0.556551	1e-05	0.263475	1e-05	0.179944
0.716256	1e-05	0.168443	0.115291	0.139812	0.652357	1e-05	0.207812	1e-05	1e-05	0.56764	1e-05	0.221552	1e-05	0.210779
0.642614	1e-05	0.18233	0.175045	0.144034	0.533097	1e-05	0.322849	1e-05	1e-05	0.449863	1e-05	0.345672	1e-05	0.204435
0.733517	1e-05	0.131517	0.134955	0.12485	0.69825	1e-05	0.17688	1e-05	1e-05	0.642711	0.004401	0.178299	1e-05	0.174569
0.63153	1e-05	0.144357	0.224103	0.129191	0.562875	1e-05	0.307914	1e-05	0.051963	0.43787	1e-05	0.316203	1e-05	0.193944
0.654941	1e-05	0.170624	0.174425	0.147112	0.591331	1e-05	0.261537	1e-05	1e-05	0.538796	1e-05	0.262633	1e-05	0.19854
1e-05	1e-05	0.189405	0.810575	0.143005	1e-05	1e-05	0.535657	0.321319	1e-05	1e-05	0.54559	0.45437	1e-05	1e-05
1e-05	1e-05	0.209715	0.790265	0.168777	1e-05	1e-05	0.623047	0.208157	1e-05	1e-05	0.461965	0.537995	1e-05	1e-05
1e-05	1e-05	0.196701	0.803279	0.15767	1e-05	1e-05	0.553894	0.288417	1e-05	1e-05	0.54045	0.45951	1e-05	1e-05
1e-05	1e-05	0.20433	0.79565	0.170696	1e-05	1e-05	0.654298	0.174986	1e-05	1e-05	0.478599	0.521361	1e-05	1e-05
1e-05	1e-05	0.271667	0.728313	0.225677	1e-05	1e-05	0.565448	0.208854	1e-05	1e-05	0.569665	0.430295	1e-05	1e-05
1e-05	1e-05	0.234451	0.765529	0.197703	1e-05	1e-05	0.535306	0.266971	1e-05	1e-05	0.57629	0.42367	1e-05	1e-05
1e-05	1e-05	0.291332	0.708648	0.264406	1e-05	1e-05	0.528348	0.207226	1e-05	1e-05	0.475903	0.470554	1e-05	0.053513
1e-05	1e-05	0.181663	0.818317	0.148485	1e-05	1e-05	0.64144	0.210055	1e-05	1e-05	0.485003	0.514957	1e-05	1e-05
1e-05	1e-05	0.142213	0.857767	0.109219	1e-05	1e-05	0.662753	0.228008	1e-05	1e-05	0.472457	0.527503	1e-05	1e-05
1e-05	1e-05	0.210283	0.789697	0.16933	1e-05	1e-05	0.601257	0.229393	1e-05	1e-05	0.484592	0.515368	1e-05	1e-05
1e-05	1e-05	0.206049	0.793931	0.163309	1e-05	1e-05	0.557546	0.279126	1e-05	1e-05	0.528174	0.471778	1.8e-05	1e-05
1e-05	1e-05	0.172253	0.827727	0.149638	1e-05	1e-05	0.850332	1e-05	1e-05	1e-05	0.352458	0.647502	1e-05	1e-05
1e-05	1e-05	0.134358	0.865622	0.11847	1e-05	1e-05	0.875126	0.006384	1e-05	1e-05	0.377536	0.622424	1e-05	1e-05
1e-05	1e-05	0.171607	0.828373	0.144896	1e-05	1e-05	0.855074	1e-05	1e-05	1e-05	0.328787	0.671173	1e-05	1e-05
1e-05	1e-05	0.171234	0.828746	0.133549	1e-05	1e-05	0.866421	1e-05	1e-05	1e-05	0.311755	0.688205	1e-05	1e-05
1e-05	1e-05	0.135977	0.864003	0.100887	1e-05	1e-05	0.899083	1e-05	1e-05	1e-05	0.248653	0.751307	1e-05	1e-05
1e-05	1e-05	0.158937	0.841043	0.139408	1e-05	1e-05	0.860562	1e-05	1e-05	1e-05	0.330432	0.669528	1e-05	1e-05
1e-05	1e-05	0.126026	0.873954	0.088419	1e-05	1e-05	0.911551	1e-05	1e-05	1e-05	0.223031	0.776929	1e-05	1e-05
1e-05	1e-05	0.143639	0.856341	0.110897	1e-05	1e-05	0.889073	1e-05	1e-05	1e-05	0.271538	0.728422	1e-05	1e-05
1e-05	1e-05	0.165661	0.834319	0.140884	1e-05	1e-05	0.713303	0.145793	1e-05	1e-05	0.460784	0.539176	1e-05	1e-05
1e-05	1e-05	0.17482	0.82516	0.147234	1e-05	1e-05	0.686733	0.166013	1e-05	1e-05	0.439044	0.560916	1e-05	1e-05
1e-05	1e-05	0.119833	0.880147	0.098317	1e-05	1e-05	0.745121	0.156542	1e-05	1e-05	0.39809	0.60187	1e-05	1e-05
1e-05	1e-05	0.165037	0.834943	0.137714	1e-05	1e-05	0.69423	0.168036	1e-05	1e-05	0.442763	0.557197	1e-05	1e-05
1e-05	1e-05	0.202325	0.797655	0.169868	1e-05	1e-05	0.631477	0.198634	1e-05	1e-05	0.484092	0.515868	1e-05	1e-05
1e-05	1e-05	0.163202	0.836778	0.140425	1e-05	1e-05	0.722255	0.137299	1e-05	1e-05	0.455378	0.544582	1e-05	1e-05
1e-05	1e-05	0.248975	0.751005	0.228713	1e-05	1e-05	0.771257	1e-05	1e-05	1e-05	0.405761	0.588747	1e-05	0.005462
0.132442	0.038356	0.123574	0.705628	0.085694	0.109412	1e-05	0.804874	1e-05	1e-05	0.097421	1e-05	0.822182	1e-05	0.080367
0.067751	0.033461	0.116754	0.782034	0.069306	0.015837	1e-05	0.914837	1e-05	1e-05	1e-05	1e-05	0.943179	1e-05	0.056781
0.153213	0.035495	0.100308	0.710984	0.058881	0.144219	1e-05	0.79688	1e-05	1e-05	0.135901	1e-05	0.806998	1e-05	0.05707
1e-05	0.001412	0.998568	1e-05	0.932563	1e-05	1e-05	0.067407	1e-05	1e-05	1e-05	1e-05	0.069874	1e-05	0.930086
1e-05	1e-05	0.99997	1e-05	0.943226	1e-05	1e-05	0.056744	1e-05	1e-05	1e-05	1e-05	0.06014	1e-05	0.93982
1e-05	1e-05	0.99997	1e-05	0.918432	1e-05	1e-05	0.081538	1e-05	1e-05	1e-05	1e-05	0.084636	1e-05	0.915324
1e-05	1e-05	0.99997	1e-05	0.931338	1e-05	1e-05	0.068632	1e-05	1e-05	1e-05	1e-05	0.071064	1e-05	0.928896
1e-05	1e-05	0.99997	1e-05	0.93946	1e-05	1e-05	0.06051	1e-05	1e-05	1e-05	1e-05	0.064697	1e-05	0.935263
1e-05	1e-05	0.99997	1e-05	0.938454	1e-05	1e-05	0.061516	1e-05	1e-05	1e-05	1e-05	0.065207	1e-05	0.934753
1e-05	0.015507	0.984473	1e-05	0.88416	1e-05	1e-05	0.11581	1e-05	1e-05	1e-05	1e-05	0.137328	1e-05	0.862632
1e-05	1e-05	0.104584	0.895396	0.0766	1e-05	1e-05	0.92337	1e-05	1e-05	1e-05	0.277123	0.722837	1e-05	1e-05
1e-05	1e-05	0.99997	1e-05	0.98043	1e-05	1e-05	0.01954	1e-05	1e-05	1e-05	1e-05	0.051433	1e-05	0.948527
1e-05	1e-05	0.99997	1e-05	0.984853	1e-05	1e-05	0.015117	1e-05	1e-05	1e-05	1e-05	0.020587	1e-05	0.979373
1e-05	0.039089	0.960891	1e-05	0.889517	1e-05	0.02156	0.088903	1e-05	1e-05	1e-05	1e-05	0.12925	1e-05	0.87071
1e-05	0.012223	0.987757	1e-05	0.975894	1e-05	0.024076	1e-05	1e-05	1e-05	1e-05	1e-05	1e-05	0.010729	0.989231
1e-05	1e-05	0.99997	1e-05	0.99996	1e-05	1e-05	1e-05	1e-05	1e-05	1e-05	1e-05	1e-05	1e-05	0.99995
1e-05	1e-05	0.99997	1e-05	0.99996	1e-05	1e-05	1e-05	1e-05	0.039352	1e-05	1e-05	1e-05	1e-05	0.960608
1e-05	0.054082	0.945898	1e-05	0.848613	1e-05	0.02045	0.130917	1e-05	1e-05	1e-05	1e-05	0.175398	1e-05	0.824562
1e-05	1e-05	0.99997	1e-05	0.990342	1e-05	1e-05	0.009628	1e-05	1e-05	1e-05	1e-05	0.002107	1e-05	0.997853
1e-05	0.008547	0.991433	1e-05	0.926063	1e-05	1e-05	0.073907	1e-05	1e-05	1e-05	1e-05	0.090437	1e-05	0.909523
1e-05	1e-05	0.99997	1e-05	0.9785	1e-05	1e-05	0.02147	1e-05	1e-05	1e-05	1e-05	0.028906	1e-05	0.971054
1e-05	0.018858	0.981122	1e-05	0.88305	1e-05	1e-05	0.11692	1e-05	1e-05	1e-05	1e-05	0.136012	1e-05	0.863948
0.509023	1e-05	1e-05	0.490957	1e-05	0.390794	1e-05	0.161519	0.447667	0.07839	0.467045	0.271281	0.183265	1e-05	1e-05
0.455684	1e-05	0.030432	0.513874	0.017081	0.362008	1e-05	0.316453	0.304448	0.095392	0.361163	0.192628	0.350797	1e-05	1e-05
0.565457	1e-05	0.002552	0.431982	0.000236	0.432884	1e-05	0.203276	0.363594	0.145902	0.441923	0.19533	0.216825	1e-05	1e-05
0.488122	1e-05	1e-05	0.511858	1e-05	0.378131	1e-05	0.303043	0.318806	0.091796	0.402275	0.152804	0.353106	1e-05	1e-05
0.561428	1e-05	1e-05	0.438552	1e-05	0.422617	1e-05	0.157124	0.420239	0.150568	0.463459	0.190493	0.195459	1e-05	1e-05
0.570665	1e-05	0.05048	0.378844	0.042241	0.468187	1e-05	0.161353	0.328209	0.098845	0.472077	0.204656	0.192516	1e-05	0.031895
0.123259	1e-05	0.645268	0.231463	0.569572	0.143834	1e-05	0.190326	0.096258	1e-05	0.065388	0.350267	0.167527	1e-05	0.416797
0.057756	1e-05	0.602563	0.339671	0.530898	0.044068	1e-05	0.237632	0.187392	1e-05	1e-05	0.427326	0.229946	1e-05	0.342698
0.081722	0.065416	0.395964	0.456898	0.346936	0.026695	0.061683	0.197568	0.367118	0.027971	0.043122	0.453445	0.230721	0.062626	0.182116
0.449225	0.003278	0.016962	0.530535	0.006981	0.360387	0.004172	0.292922	0.335538	0.113263	0.361125	0.188834	0.336758	1e-05	1e-05
0.438945	1e-05	0.068288	0.492757	0.055215	0.330848	1e-05	0.213815	0.400111	0.065299	0.33275	0.344233	0.257698	1e-05	1e-05
0.567692	1e-05	1e-05	0.432288	1e-05	0.447795	1e-05	0.182049	0.370136	0.11049	0.451668	0.216093	0.221729	1e-05	1e-05
0.105207	1e-05	0.707224	0.187558	0.628195	0.086081	1e-05	0.158086	0.127628	1e-05	0.00463	0.301541	0.186998	1e-05	0.50681
0.405267	1e-05	0.297221	0.297503	0.260035	0.346065	1e-05	0.158678	0.235212	1.2e-05	0.33732	0.269877	0.193931	1e-05	0.198851
0.341153	0.014821	1e-05	0.644016	1e-05	0.128811	0.010766	0.154376	0.706036	0.752948	0.009518	1e-05	0.237504	1e-05	1e-05
0.290061	0.009373	1e-05	0.700556	1e-05	0.081897	0.00878	0.149082	0.76023	0.711476	0.021083	1e-05	0.267412	1e-05	1e-05
1e-05	0.99997	1e-05	1e-05	1e-05	1e-05	0.99996	1e-05	1e-05	1e-05	1e-05	1e-05	1e-05	0.99995	1e-05
1e-05	0.591076	1e-05	0.408904	1e-05	1e-05	0.571479	0.027428	0.401072	0.229049	1e-05	1e-05	0.221893	0.549028	1e-05
1e-05	0.51372	1e-05	0.48626	1e-05	1e-05	0.483725	0.009163	0.507092	0.415637	1e-05	0.038798	0.098522	0.447023	1e-05
1e-05	0.507947	1e-05	0.492033	1e-05	1e-05	0.478326	0.345493	0.176161	0.246296	1e-05	1e-05	0.324501	0.429173	1e-05
1e-05	0.500344	1e-05	0.499636	1e-05	1e-05	0.467361	0.249962	0.282658	0.197892	1e-05	1e-05	0.354222	0.447856	1e-05
1e-05	0.300732	1e-05	0.699248	1.9e-05	1e-05	0.282361	0.098815	0.618796	0.244312	1e-05	0.134461	0.3507	0.270508	1e-05
1e-05	0.180025	0.160345	0.659621	0.110263	1e-05	0.17269	0.209295	0.507742	0.179461	1e-05	0.428038	0.23139	0.161091	1e-05
1e-05	0.109772	0.111711	0.778507	0.073707	1e-05	0.095963	0.456219	0.374102	1e-05	1e-05	0.429017	0.471348	0.099605	1e-05
1e-05	0.113557	0.276884	0.60955	0.231033	1e-05	0.114556	0.1704	0.484001	0.041047	1e-05	0.52773	0.277582	0.116495	0.037136
1e-05	0.195257	0.128712	0.676021	0.065079	1e-05	0.181655	0.115121	0.638135	0.154833	1e-05	0.455036	0.222427	0.167684	1e-05
0.152204	0.107212	0.031317	0.709267	0.012364	0.081547	0.100204	0.484055	0.32183	0.164381	0.079154	0.184542	0.487827	0.084086	1e-05
0.203876	0.105603	1e-05	0.690512	1e-05	0.137311	0.095206	0.553694	0.213779	0.154772	0.147401	0.049921	0.569969	0.077927	1e-05
0.193375	0.076579	0.014198	0.715847	1e-05	0.114735	0.068063	0.534335	0.282858	0.219903	0.100334	0.091891	0.543495	0.044366	1e-05
1e-05	0.644764	1e-05	0.355216	1e-05	1e-05	0.608753	0.391217	1e-05	0.024712	1e-05	1e-05	0.371827	0.603431	1e-05
1e-05	0.99997	1e-05	1e-05	1e-05	1e-05	0.99996	1e-05	1e-05	1e-05	1e-05	1e-05	1e-05	0.99995	1e-05
1e-05	0.901604	0.098376	1e-05	0.073999	1e-05	0.863527	0.062454	1e-05	1e-05	1e-05	1e-05	0.025614	0.871275	0.103081
1e-05	0.99997	1e-05	1e-05	1e-05	1e-05	0.99996	1e-05	1e-05	1e-05	1e-05	1e-05	1e-05	0.99995	1e-05
1e-05	0.99997	1e-05	1e-05	1e-05	1e-05	0.99996	1e-05	1e-05	1e-05	1e-05	1e-05	1e-05	0.99995	1e-05
1e-05	0.99997	1e-05	1e-05	1e-05	1e-05	0.99996	1e-05	1e-05	1e-05	1e-05	1e-05	1e-05	0.99995	1e-05
1e-05	0.99997	1e-05	1e-05	1e-05	1e-05	0.99996	1e-05	1e-05	1e-05	1e-05	1e-05	1e-05	0.99995	1e-05
1e-05	0.703757	1e-05	0.296223	1e-05	1e-05	0.668917	0.331053	1e-05	0.018971	1e-05	1e-05	0.315239	0.665761	1e-05
0.025873	0.717194	1e-05	0.256924	1e-05	1e-05	0.673453	1e-05	0.326517	0.339118	1e-05	1e-05	1e-05	0.660842	1e-05
1e-05	0.779217	1e-05	0.220763	1e-05	1e-05	0.743986	0.255984	1e-05	1e-05	1e-05	1e-05	0.24997	0.74999	1e-05
1e-05	0.702992	1e-05	0.296988	1e-05	1e-05	0.66339	0.33658	1e-05	0.036627	1e-05	1e-05	0.303754	0.659589	1e-05
0.035226	0.830983	0.133781	1e-05	0.116883	0.018479	0.800933	0.063695	1e-05	1e-05	1e-05	1e-05	0.067206	0.805929	0.126835
1e-05	0.99997	1e-05	1e-05	1e-05	1e-05	0.99996	1e-05	1e-05	1e-05	1e-05	1e-05	1e-05	0.99995	1e-05
1e-05	0.99997	1e-05	1e-05	1e-05	1e-05	0.99996	1e-05	1e-05	1e-05	1e-05	1e-05	1e-05	0.99995	1e-05
1e-05	0.99997	1e-05	1e-05	1e-05	1e-05	0.99996	1e-05	1e-05	1e-05	1e-05	1e-05	1e-05	0.99995	1e-05
1e-05	0.99997	1e-05	1e-05	1e-05	1e-05	0.99996	1e-05	1e-05	1e-05	1e-05	1e-05	1e-05	0.99995	1e-05
1e-05	0.99997	1e-05	1e-05	1e-05	1e-05	0.99996	1e-05	1e-05	1e-05	1e-05	1e-05	1e-05	0.99995	1e-05
1e-05	0.99997	1e-05	1e-05	1e-05	1e-05	0.99996	1e-05	1e-05	1e-05	1e-05	1e-05	1e-05	0.99995	1e-05
1e-05	0.99997	1e-05	1e-05	1e-05	1e-05	0.99996	1e-05	1e-05	1e-05	1.6e-05	1e-05	1.8e-05	0.999936	1e-05
1e-05	0.99997	1e-05	1e-05	1e-05	1e-05	0.999953	1.7e-05	1e-05	1e-05	1e-05	1e-05	1e-05	0.99995	1e-05
0.050925	0.012379	0.010815	0.925881	1e-05	1e-05	1e-05	0.7395	0.26047	0.11826	1e-05	0.153736	0.727974	1e-05	1e-05
1e-05	1e-05	1e-05	0.99997	1e-05	1e-05	1e-05	0.96068	0.03929	0.048122	1e-05	1e-05	0.951838	1e-05	1e-05
1e-05	1e-05	1e-05	0.99997	1e-05	1e-05	1e-05	0.99996	1e-05	1e-05	1e-05	1e-05	0.99995	1e-05	1e-05
1e-05	1e-05	1e-05	0.99997	1e-05	1e-05	1e-05	0.99996	1e-05	1e-05	1e-05	1e-05	0.99995	1e-05	1e-05
1e-05	1e-05	1e-05	0.99997	1e-05	1e-05	1e-05	0.932927	0.067043	0.071673	1e-05	1e-05	0.928287	1e-05	1e-05
1e-05	1e-05	1e-05	0.99997	1e-05	1e-05	1e-05	0.99996	1e-05	1e-05	1e-05	1e-05	0.99995	1e-05	1e-05
1e-05	1e-05	1e-05	0.99997	1e-05	1e-05	1e-05	0.99996	1e-05	1e-05	1e-05	1e-05	0.99995	1e-05	1e-05
1e-05	1.4e-05	1e-05	0.999966	1e-05	1e-05	1e-05	0.99996	1e-05	1e-05	1e-05	1e-05	0.99995	1e-05	1e-05
0.017832	1e-05	0.014338	0.96782	1e-05	1e-05	1e-05	0.882497	0.117473	0.080303	1e-05	0.026889	0.892778	1e-05	1e-05
1e-05	1e-05	0.007092	0.992888	1e-05	1e-05	1e-05	0.865583	0.134387	0.074068	1e-05	0.02153	0.904372	1e-05	1e-05
0.041049	1e-05	1e-05	0.958931	1e-05	1e-05	1e-05	0.860027	0.139943	0.138844	1e-05	0.020624	0.840501	1e-05	1e-05
1e-05	1e-05	0.00266	0.99732	1e-05	1e-05	1e-05	0.99996	1e-05	0.018694	1e-05	1e-05	0.981266	1e-05	1e-05
1e-05	1e-05	0.053472	0.946508	0.018203	1e-05	1e-05	0.981767	1e-05	0.053638	1e-05	1e-05	0.943451	1e-05	0.002881
1e-05	1e-05	0.012485	0.987495	1e-05	1e-05	1e-05	0.99996	1e-05	1e-05	1e-05	1e-05	0.99995	1e-05	1e-05
0.01653	1e-05	0.004438	0.979022	1e-05	1e-05	1e-05	0.812042	0.187928	0.098231	1e-05	0.094126	0.807613	1e-05	1e-05
1e-05	1e-05	1e-05	0.99997	1e-05	1e-05	1e-05	0.99996	1e-05	1e-05	1e-05	1e-05	0.99995	1e-05	1e-05
1e-05	1e-05	1e-05	0.99997	1e-05	1e-05	1e-05	0.99996	1e-05	1e-05	1e-05	1e-05	0.99995	1e-05	1e-05
1e-05	1e-05	1e-05	0.99997	1e-05	1e-05	1e-05	0.856622	0.143348	0.066489	1e-05	0.068606	0.864875	1e-05	1e-05
1e-05	1e-05	1e-05	0.99997	1e-05	1e-05	1e-05	0.998189	0.001781	0.058229	1e-05	1e-05	0.941731	1e-05	1e-05
1e-05	1.7e-05	1e-05	0.999963	1e-05	1e-05	1e-05	0.968645	0.031325	0.036732	1e-05	1e-05	0.963228	1e-05	1e-05
1e-05	1e-05	1e-05	0.99997	1e-05	1e-05	1e-05	0.99996	1e-05	1e-05	1e-05	1e-05	0.99995	1e-05	1e-05
1e-05	1e-05	1e-05	0.99997	1e-05	1e-05	1e-05	0.99996	1e-05	1e-05	1e-05	1e-05	0.99995	1e-05	1e-05
0.217438	0.015384	1e-05	0.767168	1e-05	0.148458	1e-05	0.851512	1e-05	1e-05	0.136594	1e-05	0.863366	1e-05	1e-05
0.190581	0.021378	1e-05	0.788031	1e-05	0.114122	1e-05	0.885848	1e-05	1e-05	0.088196	1e-05	0.911764	1e-05	1e-05
0.089828	1e-05	1e-05	0.910152	1e-05	0.010173	1e-05	0.989797	1e-05	1e-05	0.042939	1e-05	0.957021	1e-05	1e-05
0.184125	0.004862	1e-05	0.811003	1e-05	0.1151	1e-05	0.88487	1e-05	1e-05	0.085785	1e-05	0.914175	1e-05	1e-05
0.255353	0.021107	1e-05	0.72353	1e-05	0.200765	1e-05	0.799205	1e-05	1e-05	0.192759	1e-05	0.807201	1e-05	1e-05
0.354794	0.035107	0.15314	0.456959	0.095223	0.305952	1e-05	0.598806	1e-05	1e-05	0.178441	1e-05	0.650609	1e-05	0.17092
0.224028	1e-05	1e-05	0.775952	1e-05	0.154045	1e-05	0.845925	1e-05	1e-05	0.117244	1e-05	0.882716	1e-05	1e-05
0.212661	1e-05	1e-05	0.787319	1e-05	0.168969	1e-05	0.831001	1e-05	1e-05	0.150592	1e-05	0.849368	1e-05	1e-05
0.227665	0.003726	1e-05	0.768599	1e-05	0.164968	1e-05	0.835002	1e-05	1e-05	0.156065	1e-05	0.843895	1e-05	1e-05
0.332063	1e-05	1e-05	0.667917	1e-05	0.279737	1e-05	0.720233	1e-05	1e-05	0.299917	1e-05	0.700043	1e-05	1e-05
0.233136	0.023314	1e-05	0.74354	1e-05	0.168359	1e-05	0.831611	1e-05	1e-05	0.155047	1e-05	0.844913	1e-05	1e-05
0.27698	0.062742	1e-05	0.660268	1e-05	0.219023	0.033286	0.747671	1e-05	1e-05	0.202155	1e-05	0.770935	0.021363	0.005527
0.315096	1e-05	1e-05	0.684884	1e-05	0.254803	1e-05	0.745167	1e-05	1e-05	0.266131	1e-05	0.733829	1e-05	1e-05
0.068731	1e-05	1e-05	0.931249	1e-05	0.014757	1e-05	0.92817	0.057053	0.088532	1e-05	1e-05	0.911428	1e-05	1e-05
0.266185	0.001641	1e-05	0.732163	1e-05	0.219617	1e-05	0.780353	1e-05	1e-05	0.224232	1e-05	0.775728	1e-05	1e-05
0.345731	0.041862	0.290347	0.32206	0.272738	0.346058	0.026475	0.265012	0.089717	0.010973	0.291211	0.224605	0.23797	0.026847	0.208393
0.347417	1e-05	1e-05	0.652563	1e-05	0.293087	1e-05	0.706883	1e-05	1e-05	0.309221	1e-05	0.690739	1e-05	1e-05
0.24697	0.022756	0.009515	0.720758	1e-05	0.190324	1e-05	0.809646	1e-05	1e-05	0.147179	1e-05	0.82848	1e-05	0.024311
0.272595	0.043128	1e-05	0.684267	1e-05	0.20486	1e-05	0.79511	1e-05	1e-05	0.144233	1e-05	0.841641	1e-05	0.014095
0.222928	0.010129	1e-05	0.766934	1e-05	0.169805	1e-05	0.830165	1e-05	1e-05	0.171432	1e-05	0.828528	1e-05	1e-05
0.152318	1e-05	0.022325	0.825347	1.2e-05	0.08362	1e-05	0.916348	1e-05	1e-05	0.050457	1e-05	0.944792	1e-05	0.004721
0.330702	1e-05	1e-05	0.669278	1e-05	0.298309	1e-05	0.665731	0.03594	0.039964	0.316003	1e-05	0.644003	1e-05	1e-05
0.198496	0.000504	1e-05	0.80099	1e-05	0.077333	1e-05	0.922637	1e-05	1e-05	0.022791	1e-05	0.977169	1e-05	1e-05
0.190648	1.9e-05	0.181635	0.627698	0.130101	0.108919	1e-05	0.76096	1e-05	1e-05	1e-05	1e-05	0.830871	1e-05	0.169089
0.220916	0.030357	1e-05	0.748717	1e-05	0.133551	1e-05	0.866419	1e-05	1e-05	0.096913	1e-05	0.903047	1e-05	1e-05
0.257516	1e-05	0.027598	0.714877	0.004445	0.198115	1e-05	0.79742	1e-05	1e-05	0.14392	1e-05	0.814303	1e-05	0.041747
0.216843	0.013216	1e-05	0.769932	1e-05	0.12531	1e-05	0.87466	1e-05	1e-05	0.093946	1e-05	0.906014	1e-05	1e-05
0.326472	0.006368	0.134791	0.532369	0.098027	0.281673	1e-05	0.62028	1e-05	1e-05	0.201211	1e-05	0.649436	1e-05	0.149323
0.318836	1e-05	0.007383	0.673771	1.6e-05	0.279721	1e-05	0.720243	1e-05	1e-05	0.26861	1e-05	0.709658	1e-05	0.021702
0.322792	1.8e-05	1e-05	0.67718	1e-05	0.29992	1e-05	0.671024	0.029036	0.013584	0.322364	1e-05	0.664022	1e-05	1e-05
0.309582	0.015633	1e-05	0.674775	1e-05	0.271455	1e-05	0.603802	0.124723	0.122519	0.278525	1e-05	0.598114	1e-05	0.000821
0.35218	0.00114	1e-05	0.646671	1e-05	0.309538	1e-05	0.573487	0.116955	0.047905	0.322373	0.062218	0.567485	1e-05	1e-05
0.325764	1e-05	1e-05	0.674216	1e-05	0.293034	1e-05	0.660492	0.046454	0.087076	0.269831	1e-05	0.64157	1e-05	0.001504
0.327138	0.009369	1e-05	0.663483	1e-05	0.252361	1e-05	0.500367	0.247252	0.17464	0.268102	0.046007	0.511232	1e-05	1e-05
0.295737	0.001528	1e-05	0.702725	1e-05	0.243302	1e-05	0.756668	1e-05	1e-05	0.242502	1e-05	0.757458	1e-05	1e-05
0.267625	0.008204	1e-05	0.724161	1e-05	0.237932	1e-05	0.762038	1e-05	0.016394	0.237656	1e-05	0.74592	1e-05	1e-05
0.302551	1e-05	1e-05	0.697429	1e-05	0.256989	1e-05	0.629631	0.11336	0.047848	0.28623	0.038737	0.627165	1e-05	1e-05
0.358345	0.004505	1e-05	0.63714	1e-05	0.325028	1e-05	0.557769	0.117183	0.074548	0.342917	0.032711	0.549804	1e-05	1e-05
0.388427	0.00016	1e-05	0.611403	1e-05	0.353693	1e-05	0.557638	0.088649	0.08781	0.374551	1e-05	0.537609	1e-05	1e-05
0.291083	0.012898	1e-05	0.696009	1e-05	0.250341	1e-05	0.749629	1e-05	0.005818	0.255579	1e-05	0.738573	1e-05	1e-05
0.213651	0.01219	1e-05	0.77415	1e-05	0.150254	1e-05	0.849716	1e-05	1e-05	0.141601	1e-05	0.858356	1.3e-05	1e-05
0.225186	1e-05	1e-05	0.774794	1e-05	0.12454	1e-05	0.87543	1e-05	1e-05	0.108915	1e-05	0.891045	1e-05	1e-05
0.121495	0.01901	1e-05	0.859485	1e-05	0.010439	1e-05	0.989531	1e-05	1e-05	1e-05	1e-05	0.99995	1e-05	1e-05
0.189771	0.007801	1e-05	0.802418	1e-05	0.083633	1e-05	0.916337	1e-05	1e-05	0.028878	1e-05	0.971082	1e-05	1e-05
0.339048	0.01465	1e-05	0.646292	1e-05	0.307925	1e-05	0.606458	0.085597	0.068687	0.322513	0.025779	0.583001	1e-05	1e-05
0.342197	0.006322	1e-05	0.651471	1e-05	0.321415	1e-05	0.658247	0.020318	0.077165	0.307802	1e-05	0.615003	1e-05	1e-05
0.250314	1e-05	1e-05	0.749666	1e-05	0.193368	1e-05	0.806602	1e-05	1e-05	0.18316	1e-05	0.8168	1e-05	1e-05
0.24864	0.008985	1e-05	0.742366	1e-05	0.219349	1e-05	0.780621	1e-05	0.017854	0.224199	1e-05	0.757918	1e-05	1e-05
0.048492	0.039162	1e-05	0.912335	1e-05	1e-05	0.037087	0.797579	0.165314	0.15075	1e-05	1e-05	0.844248	0.004972	1e-05
0.245003	0.00319	1e-05	0.751797	1e-05	0.203349	1e-05	0.78579	0.010841	0.047505	0.189653	1e-05	0.762812	1e-05	1e-05
0.331371	0.005329	1e-05	0.66329	1e-05	0.291097	1e-05	0.708873	1e-05	0.057916	0.274992	1e-05	0.667062	1e-05	1e-05
0.238601	1e-05	1e-05	0.761379	1e-05	0.185241	1e-05	0.814729	1e-05	1e-05	0.183558	1e-05	0.816402	1e-05	1e-05
0.264548	0.005335	1e-05	0.730107	1e-05	0.205615	1e-05	0.794355	1e-05	1e-05	0.208031	1e-05	0.791929	1e-05	1e-05
0.290894	1e-05	1e-05	0.709086	1e-05	0.230849	1e-05	0.769121	1e-05	1e-05	0.224919	1e-05	0.775041	1e-05	1e-05
0.248355	1e-05	1e-05	0.751625	1e-05	0.19906	1e-05	0.80091	1e-05	0.079152	0.168661	1e-05	0.752158	1e-05	1e-05
0.277594	0.003713	1e-05	0.718683	1e-05	0.238746	1e-05	0.739198	0.022036	0.083979	0.22077	1e-05	0.695221	1e-05	1e-05
0.27863	0.013178	1e-05	0.708182	1e-05	0.242844	1e-05	0.715431	0.041705	0.087295	0.231843	1e-05	0.680832	1e-05	1e-05
0.279067	1e-05	1e-05	0.720913	1e-05	0.236127	1e-05	0.763843	1e-05	1e-05	0.239946	1e-05	0.760014	1e-05	1e-05
0.087841	1e-05	1e-05	0.912139	1e-05	0.041274	1e-05	0.934854	0.023851	0.066047	0.057259	1e-05	0.876664	1e-05	1e-05
0.190547	1.9e-05	1e-05	0.809424	1e-05	0.147685	1e-05	0.713192	0.139103	0.203954	0.085593	1e-05	0.698139	1e-05	0.012294
0.105739	0.020454	1e-05	0.873797	1e-05	0.06732	1e-05	0.93265	1e-05	0.066311	0.081614	1e-05	0.852045	1e-05	1e-05
0.121958	1e-05	1e-05	0.878022	1e-05	0.111291	1e-05	0.872017	0.016672	0.070363	0.108471	1e-05	0.821137	1e-05	1e-05
1e-05	0.045571	0.028673	0.925746	1e-05	1e-05	1e-05	0.99996	1e-05	0.161272	1e-05	1e-05	0.838688	1e-05	1e-05
0.252058	1e-05	0.105431	0.642501	0.080192	0.230109	1e-05	0.689678	1e-05	1e-05	0.197701	1e-05	0.679041	1e-05	0.123228
0.143894	0.005528	1e-05	0.850569	1e-05	0.059585	1e-05	0.940385	1e-05	0.189764	1e-05	1e-05	0.810196	1e-05	1e-05
0.193745	1e-05	1e-05	0.806235	1e-05	0.145591	1e-05	0.854379	1e-05	0.005304	0.137175	1e-05	0.857491	1e-05	1e-05
0.064187	0.044937	1e-05	0.890865	1e-05	1e-05	1e-05	0.99996	1e-05	1e-05	1e-05	1e-05	0.99995	1e-05	1e-05
0.462413	0.086517	1e-05	0.451059	1e-05	0.371059	0.048586	0.580335	1e-05	1e-05	0.341841	1e-05	0.599636	0.044215	0.014288
1e-05	0.020819	0.112452	0.86672	0.036072	1e-05	1e-05	0.963898	1e-05	0.033204	1e-05	1e-05	0.90772	1e-05	0.059046
0.164787	1.9e-05	1e-05	0.835184	1e-05	0.071079	1e-05	0.928891	1e-05	1e-05	0.072283	1e-05	0.927677	1e-05	1e-05
0.108822	1e-05	0.083988	0.80718	0.062778	1e-05	1e-05	0.807456	0.129746	0.102836	1e-05	1e-05	0.847919	1e-05	0.049216
0.202358	0.008989	1e-05	0.788643	1e-05	0.08687	1e-05	0.9131	1e-05	1e-05	0.031944	1e-05	0.968016	1e-05	1e-05
0.129547	0.009147	1e-05	0.861296	1e-05	1e-05	1e-05	0.99996	1e-05	1e-05	1e-05	1e-05	0.99995	1e-05	1e-05
0.416618	1e-05	0.119553	0.463819	0.088481	0.292306	1e-05	0.104546	0.514658	1e-05	0.344538	0.52737	0.128062	1e-05	1e-05
0.337771	1e-05	0.329899	0.332321	0.273851	0.292149	1e-05	1e-05	0.43398	1e-05	0.285781	0.628735	1e-05	1e-05	0.085454
0.152286	1e-05	0.300263	0.547441	0.26048	0.133887	1e-05	0.109024	0.496599	1e-05	0.177087	0.502535	0.244976	1e-05	0.075382
0.279396	1e-05	0.199564	0.521029	0.172282	0.179375	1e-05	0.083303	0.56503	1e-05	0.251165	0.625161	0.123644	1e-05	1e-05
0.178057	1e-05	0.604352	0.217581	0.539909	0.136996	1e-05	0.075019	0.248066	1e-05	0.093289	0.498587	0.065635	1e-05	0.342469
0.29655	1e-05	0.30526	0.39818	0.26678	0.240567	1e-05	0.098642	0.394001	1e-05	0.250794	0.550144	0.0939	1e-05	0.105143
0.078558	1e-05	0.404442	0.51699	0.348725	0.035436	1e-05	0.133008	0.48282	1e-05	0.047805	0.737719	0.134838	1e-05	0.079617
0.321424	1e-05	0.196065	0.482502	0.160831	0.180977	1e-05	0.102292	0.55589	0.01301	0.25229	0.579715	0.15243	1e-05	0.002545
0.333853	1e-05	0.564742	0.101395	0.504868	0.401011	1e-05	0.094101	1e-05	1e-05	0.28006	0.218389	0.087331	1e-05	0.4142
0.364688	1e-05	0.239382	0.39592	0.205438	0.505918	1e-05	0.288624	1e-05	1e-05	0.332234	0.388015	0.235572	1e-05	0.044159
0.482574	1e-05	1e-05	0.517406	1e-05	0.366542	1e-05	0.282736	0.350702	0.069707	0.380705	0.193006	0.356562	1e-05	1e-05
0.420844	1e-05	0.002406	0.57674	1e-05	0.306172	1e-05	0.348038	0.34577	0.135065	0.284335	0.135881	0.444698	1e-05	1e-05
0.406644	1e-05	1e-05	0.593336	1e-05	0.274449	1e-05	0.336151	0.38938	0.184933	0.286292	0.123872	0.404883	1e-05	1e-05
0.426302	1e-05	1e-05	0.573678	1e-05	0.29785	1e-05	0.2412	0.460929	0.197955	0.312366	0.187432	0.302226	1e-05	1e-05
0.51939	1e-05	1e-05	0.48059	1e-05	0.430599	1e-05	0.344126	0.225255	0.073556	0.483434	0.030173	0.412816	1e-05	1e-05
0.671446	0.072295	0.256248	1e-05	0.214405	0.696429	0.061426	0.027731	1e-05	1e-05	0.571343	1e-05	0.040205	0.062356	0.326076
0.656857	0.060107	0.267955	0.015081	0.224335	0.656617	0.054696	0.064343	1e-05	1e-05	0.560943	1e-05	0.070733	0.05175	0.316554
0.21888	1e-05	0.475767	0.305343	0.419557	0.188631	1e-05	0.121918	0.269884	0.022107	0.169496	0.337697	0.155504	1e-05	0.315187
0.671189	0.01384	0.179762	0.135209	0.162712	0.643936	0.012	0.157533	0.023818	1e-05	0.570307	1e-05	0.197737	0.007361	0.224575
0.511038	1e-05	0.03566	0.453292	0.022247	0.405952	1e-05	0.234801	0.33699	1e-05	0.429132	0.304551	0.266287	1e-05	1e-05
0.426616	1e-05	0.122449	0.450925	0.103527	0.355527	1e-05	0.304181	0.236756	1e-05	0.357592	0.248359	0.347651	1e-05	0.046378
0.526658	1e-05	0.043658	0.429675	0.032734	0.438944	1e-05	0.227453	0.300859	1e-05	0.465746	0.258391	0.275833	1e-05	1e-05
0.584102	1e-05	0.039414	0.376475	0.030942	0.503342	1e-05	0.216796	0.248911	1e-05	0.499134	0.273746	0.227091	1e-05	1e-05
0.275977	1e-05	0.177753	0.54626	0.149333	0.257016	1e-05	0.439746	0.153894	1e-05	0.23082	0.389635	0.355229	1e-05	0.024296
0.471568	1e-05	0.05512	0.473302	0.041719	0.369738	1e-05	0.219442	0.369091	1e-05	0.38503	0.352774	0.262167	1e-05	1e-05
0.403716	1e-05	0.081851	0.514422	0.063737	0.280457	1e-05	0.210576	0.44522	1e-05	0.303524	0.410886	0.28556	1e-05	1e-05
0.402553	1e-05	0.076348	0.521089	0.054175	0.318902	1e-05	0.267706	0.359207	1.4e-05	0.337519	0.327194	0.335253	1e-05	1e-05

## Sheet: Fig 4 Outgroup f3
pop X	f3(syr_ind, X; Mbuti)	SE
Saudi	0.261020315354	0.00318728557576
BedouinB	0.260777577371	0.0030912182945
Cypriot	0.258925502145	0.00318565300986
Jew_iraqi	0.257502031096	0.00322457984111
Jew_Georgian	0.257439285657	0.0032554989102
Assyrian	0.256787392083	0.00313905014796
Armenian	0.256306101585	0.00312184922799
Lebanese_Christian	0.256105828128	0.00309131694565
Jew_Iranian	0.255510985398	0.00313014924082
Georgian	0.254876365344	0.00316822594601
Druze	0.254734125606	0.00309133611239
Abkhasian	0.254594855789	0.00318325880687
Jew_Yemenite	0.254212744532	0.00320208510493
Chechen	0.25409044703	0.00319580365215
Sicilian	0.25402133036	0.00309781843235
Jew_Ashkenazi	0.253817916158	0.00323394694435
Lezgin	0.25381576998	0.00314674866054
Lebanese_Muslim	0.253559637531	0.00313785442783
Jew_Turkish	0.253550140602	0.00310015310217
Turkish	0.252926010357	0.00305120903019
Adygei	0.25261711279	0.00312097736488
North_Ossetian	0.251276142262	0.00308113163712
Jew_Tunisian	0.251031739979	0.00315785663094
Jew_Libyan	0.251014346027	0.00307274610741
Jew_Moroccan	0.250811904783	0.00318326435314
Kumyk	0.25061602306	0.00318127729056
Lebanese	0.250572009629	0.00309138325109
Iranian	0.25055504783	0.00305621971934
Balkar	0.24991321127	0.00308256981459
Syrian	0.2487563738	0.00302800469242
Palestinian	0.24762307819	0.00301120610035
Jordanian	0.246316466428	0.00306156552561
BedouinA	0.243890411538	0.00296593967958
Iranian_Bandari	0.237813908478	0.00302638772186
Egyptian	0.235740590839	0.00292750777152
Libyan	0.234981498863	0.00307654572193
Yemeni	0.233549814908	0.00306805239234

## Sheet: Fig 5a IBD
pop1	pop2	cum_ibd	count	Label
BedouinA_HGDP00609	syr013.Q30_syr013.Q30	5.76726	2	BedouinA
BedouinA_HGDP00613	syr013.Q30_syr013.Q30	2.70241	1	BedouinA
BedouinA_HGDP00615	syr013.Q30_syr013.Q30	8.27562	2	BedouinA
BedouinA_HGDP00619	syr013.Q30_syr013.Q30	2.72106	2	BedouinA
BedouinA_HGDP00622	syr013.Q30_syr013.Q30	5.5545	4	BedouinA
BedouinA_HGDP00625	syr013.Q30_syr013.Q30	10.1738	6	BedouinA
BedouinA_HGDP00626	syr013.Q30_syr013.Q30	1.30995	1	BedouinA
BedouinA_HGDP00628	syr013.Q30_syr013.Q30	9.18736	3	BedouinA
BedouinA_HGDP00638	syr013.Q30_syr013.Q30	9.17	6	BedouinA
BedouinA_HGDP00639	syr013.Q30_syr013.Q30	9.55057	6	BedouinA
BedouinA_HGDP00642	syr013.Q30_syr013.Q30	1.01268	1	BedouinA
BedouinA_HGDP00644	syr013.Q30_syr013.Q30	7.04737	2	BedouinA
BedouinA_HGDP00646	syr013.Q30_syr013.Q30	2.67941	2	BedouinA
BedouinA_HGDP00654	syr013.Q30_syr013.Q30	9.37661	5	BedouinA
BedouinB_HGDP00607	syr013.Q30_syr013.Q30	32.6447	13	BedouinB
BedouinB_HGDP00608	syr013.Q30_syr013.Q30	8.13139	4	BedouinB
BedouinB_HGDP00610	syr013.Q30_syr013.Q30	28.8873	13	BedouinB
BedouinB_HGDP00612	syr013.Q30_syr013.Q30	21.2223	10	BedouinB
BedouinB_HGDP00616	syr013.Q30_syr013.Q30	29.0964	13	BedouinB
BedouinB_HGDP00618	syr013.Q30_syr013.Q30	26.4576	10	BedouinB
BedouinB_HGDP00623	syr013.Q30_syr013.Q30	24.6749	10	BedouinB
BedouinB_HGDP00624	syr013.Q30_syr013.Q30	13.2453	7	BedouinB
BedouinB_HGDP00630	syr013.Q30_syr013.Q30	10.7308	5	BedouinB
BedouinB_HGDP00631	syr013.Q30_syr013.Q30	20.2043	11	BedouinB
BedouinB_HGDP00636	syr013.Q30_syr013.Q30	34.1611	13	BedouinB
BedouinB_HGDP00641	syr013.Q30_syr013.Q30	9.10252	6	BedouinB
BedouinB_HGDP00643	syr013.Q30_syr013.Q30	40.0967	16	BedouinB
BedouinB_HGDP00648	syr013.Q30_syr013.Q30	8.05471	4	BedouinB
BedouinB_HGDP00649	syr013.Q30_syr013.Q30	16.3009	10	BedouinB
BedouinB_HGDP00650	syr013.Q30_syr013.Q30	16.8111	6	BedouinB
BedouinB_HGDP00651	syr013.Q30_syr013.Q30	14.4917	7	BedouinB
BedouinB_HGDP00653	syr013.Q30_syr013.Q30	9.47637	6	BedouinB
BedouinB_HGDP00701	syr013.Q30_syr013.Q30	16.5008	11	BedouinB
Druze_HGDP00557	syr013.Q30_syr013.Q30	3.84867	2	Druze
Druze_HGDP00558	syr013.Q30_syr013.Q30	4.00836	2	Druze
Druze_HGDP00559	syr013.Q30_syr013.Q30	4.48143	2	Druze
Druze_HGDP00568	syr013.Q30_syr013.Q30	2.52714	2	Druze
Druze_HGDP00572	syr013.Q30_syr013.Q30	2.7577	1	Druze
Druze_HGDP00577	syr013.Q30_syr013.Q30	4.00836	2	Druze
Druze_HGDP00580	syr013.Q30_syr013.Q30	1.24049	1	Druze
Druze_HGDP00582	syr013.Q30_syr013.Q30	2.03698	1	Druze
Druze_HGDP00598	syr013.Q30_syr013.Q30	1.72397	1	Druze
Iranian_PV018	syr013.Q30_syr013.Q30	1.29133	1	Iranian
Iranian_PV023	syr013.Q30_syr013.Q30	2.06542	2	Iranian
Iranian_PV028	syr013.Q30_syr013.Q30	1.53063	1	Iranian
Iranian_iran14	syr013.Q30_syr013.Q30	1.55122	1	Iranian
Jew_Yemenite_YemeniteJew4675	syr013.Q30_syr013.Q30	1.97079	1	Jew_Yemenite
Jew_Yemenite_YemeniteJew4937	syr013.Q30_syr013.Q30	7.07654	2	Jew_Yemenite
Jew_Yemenite_YemeniteJew4938	syr013.Q30_syr013.Q30	1.46246	1	Jew_Yemenite
Jordanian_Jordan214	syr013.Q30_syr013.Q30	4.05296	2	Jordanian
Jordanian_Jordan307	syr013.Q30_syr013.Q30	2.78759	1	Jordanian
Jordanian_Jordan445	syr013.Q30_syr013.Q30	1.62384	1	Jordanian
Jordanian_Jordan62	syr013.Q30_syr013.Q30	1.02965	1	Jordanian
Lebanese_Christian_Lebanese10AR37	syr013.Q30_syr013.Q30	2.16641	1	Lebanese_Christian
Lebanese_Christian_Lebanese1AQ127	syr013.Q30_syr013.Q30	2.8597	2	Lebanese_Christian
Lebanese_Christian_Lebanese1AQ170	syr013.Q30_syr013.Q30	1.10161	1	Lebanese_Christian
Lebanese_Lebanon1	syr013.Q30_syr013.Q30	2.4824	2	Lebanese
Lebanese_Lebanon3	syr013.Q30_syr013.Q30	2.03834	2	Lebanese
Lebanese_Lebanon8	syr013.Q30_syr013.Q30	1.11873	1	Lebanese
Lebanese_Muslim_Lebanese11AS14	syr013.Q30_syr013.Q30	2.99532	2	Lebanese_Muslim
Lebanese_Muslim_Lebanese7AQ150	syr013.Q30_syr013.Q30	1.00287	1	Lebanese_Muslim
Lebanese_Muslim_Lebanese7AR20	syr013.Q30_syr013.Q30	2.51457	2	Lebanese_Muslim
Lebanese_Muslim_Lebanese7AR23	syr013.Q30_syr013.Q30	7.60216	4	Lebanese_Muslim
Palestinian_HGDP00675	syr013.Q30_syr013.Q30	3.93432	2	Palestinian
Palestinian_HGDP00677	syr013.Q30_syr013.Q30	1.6568	1	Palestinian
Palestinian_HGDP00679	syr013.Q30_syr013.Q30	1.68008	1	Palestinian
Palestinian_HGDP00680	syr013.Q30_syr013.Q30	2.82542	1	Palestinian
Palestinian_HGDP00684	syr013.Q30_syr013.Q30	4.24434	2	Palestinian
Palestinian_HGDP00685	syr013.Q30_syr013.Q30	1.4549	1	Palestinian
Palestinian_HGDP00686	syr013.Q30_syr013.Q30	2.17844	2	Palestinian
Palestinian_HGDP00694	syr013.Q30_syr013.Q30	2.44174	2	Palestinian
Palestinian_HGDP00697	syr013.Q30_syr013.Q30	4.94117	2	Palestinian
Palestinian_HGDP00698	syr013.Q30_syr013.Q30	1.32767	1	Palestinian
Palestinian_HGDP00700	syr013.Q30_syr013.Q30	2.52819	1	Palestinian
Palestinian_HGDP00724	syr013.Q30_syr013.Q30	1.01581	1	Palestinian
Palestinian_HGDP00725	syr013.Q30_syr013.Q30	2.99632	2	Palestinian
Palestinian_HGDP00727	syr013.Q30_syr013.Q30	9.30865	1	Palestinian
Palestinian_HGDP00729	syr013.Q30_syr013.Q30	1.00868	1	Palestinian
Palestinian_HGDP00733	syr013.Q30_syr013.Q30	2.55014	1	Palestinian
Palestinian_HGDP00734	syr013.Q30_syr013.Q30	4.01955	3	Palestinian
Palestinian_HGDP00735	syr013.Q30_syr013.Q30	2.47668	1	Palestinian
Palestinian_HGDP00739	syr013.Q30_syr013.Q30	4.94117	2	Palestinian
Palestinian_HGDP00745	syr013.Q30_syr013.Q30	4.15461	2	Palestinian
Saudi_SaudiA1	syr013.Q30_syr013.Q30	15.9033	8	Saudi
Saudi_SaudiA5	syr013.Q30_syr013.Q30	24.5866	10	Saudi
Saudi_SaudiA6	syr013.Q30_syr013.Q30	10.223	6	Saudi
Saudi_SaudiA7	syr013.Q30_syr013.Q30	2.52819	1	Saudi
Saudi_SaudiA9	syr013.Q30_syr013.Q30	2.90667	1	Saudi
Saudi_saudi1403	syr013.Q30_syr013.Q30	43.066	21	Saudi
Saudi_saudi1424	syr013.Q30_syr013.Q30	21.4129	12	Saudi
Saudi_saudi1434	syr013.Q30_syr013.Q30	14.3642	7	Saudi
syr013.Q30_syr013.Q30	Syrian_syria461	10.7296	8	Syrian
syr013.Q30_syr013.Q30	Syrian_syria464	6.9386	3	Syrian
syr013.Q30_syr013.Q30	Syrian_syria6	7.74808	3	Syrian
syr013.Q30_syr013.Q30	Syrian_syria7	16.71	6	Syrian
syr013.Q30_syr013.Q30	Yemeni_Yemen2	11.9651	5	Yemeni
syr013.Q30_syr013.Q30	Yemeni_Yemen5	1.13163	1	Yemeni
syr013.Q30_syr013.Q30	Yemeni_Yemen9	6.53066	3	Yemeni

## Sheet: Fig 5b ROH
FID	IID	x = NSEG	y = KB
syr013.offset	syr013.offset	398	660196
BedouinA	HGDP00609	109	200753
BedouinA	HGDP00611	85	71844.5
BedouinA	HGDP00613	113	94625.6
BedouinA	HGDP00614	128	141106
BedouinA	HGDP00615	143	298120
BedouinA	HGDP00619	100	97593.1
BedouinA	HGDP00620	113	122666
BedouinA	HGDP00622	119	229006
BedouinA	HGDP00625	131	135917
BedouinA	HGDP00626	142	273548
BedouinA	HGDP00628	144	303913
BedouinA	HGDP00629	118	317465
BedouinA	HGDP00632	80	64583.7
BedouinA	HGDP00634	112	241491
BedouinA	HGDP00635	92	116286
BedouinA	HGDP00637	130	245932
BedouinA	HGDP00638	141	254869
BedouinA	HGDP00639	110	181861
BedouinA	HGDP00640	85	70080.5
BedouinA	HGDP00642	136	123189
BedouinA	HGDP00644	126	180089
BedouinA	HGDP00645	127	265018
BedouinA	HGDP00646	69	56905.7
BedouinA	HGDP00647	154	346697
BedouinA	HGDP00654	129	156390
BedouinB	HGDP00607	149	170655
BedouinB	HGDP00608	138	209660
BedouinB	HGDP00610	167	245352
BedouinB	HGDP00612	196	282175
BedouinB	HGDP00616	172	297625
BedouinB	HGDP00618	189	247616
BedouinB	HGDP00623	177	309782
BedouinB	HGDP00624	130	156195
BedouinB	HGDP00630	193	275302
BedouinB	HGDP00631	173	263433
BedouinB	HGDP00636	134	153564
BedouinB	HGDP00641	140	148299
BedouinB	HGDP00643	198	283348
BedouinB	HGDP00648	153	148888
BedouinB	HGDP00649	201	432352
BedouinB	HGDP00650	146	170339
BedouinB	HGDP00651	160	275362
BedouinB	HGDP00653	165	272820
BedouinB	HGDP00701	180	203886
Saudi	saudi1403	161	168015
Saudi	saudi1424	208	273848
Saudi	saudi1434	179	428659
Saudi	SaudiA1	126	156746
Saudi	SaudiA5	154	412225
Saudi	SaudiA6	109	91759.1
Saudi	SaudiA7	100	78954.3
Saudi	SaudiA9	119	140288
Yemeni	Yemenese1529	43	33529.1
Yemeni	Yemen5	110	88611.8
Yemeni	Yemen3	44	36196.7
Yemeni	Yemen9	122	110282
Yemeni	Yemen2	84	86350.9
Yemeni	Yemen10	144	275027
Jew_Yemenite	YemeniteJew4667	155	163491
Jew_Yemenite	YemeniteJew4675	161	202460
Jew_Yemenite	YemeniteJew4684	147	207706
Jew_Yemenite	YemeniteJew4695	147	165142
Jew_Yemenite	YemeniteJew4937	147	246430
Jew_Yemenite	YemeniteJew4938	131	118299
Jew_Yemenite	YemeniteJew4960	129	109142
Jew_Yemenite	YemeniteJew5433	135	127570
Syrian	syria4	101	87388.2
Syrian	syria6	107	247563
Syrian	syria7	140	339668
Syrian	syria361	126	109069
Syrian	syria461	140	403243
Syrian	syria464	129	203031
Syrian	syria485	122	154914
Syrian	syria520	104	225153
Druze	HGDP00557	136	151250
Druze	HGDP00558	139	151987
Druze	HGDP00559	132	222801
Druze	HGDP00560	152	142241
Druze	HGDP00561	100	88104.9
Druze	HGDP00562	130	158461
Druze	HGDP00563	142	291960
Druze	HGDP00564	147	283737
Druze	HGDP00565	140	167354
Druze	HGDP00566	114	103456
Druze	HGDP00567	125	118443
Druze	HGDP00568	155	322000
Druze	HGDP00569	104	104901
Druze	HGDP00571	159	276207
Druze	HGDP00572	134	144189
Druze	HGDP00573	142	212437
Druze	HGDP00574	135	185848
Druze	HGDP00575	125	118798
Druze	HGDP00577	163	259749
Druze	HGDP00578	127	109327
Druze	HGDP00579	121	222717
Druze	HGDP00580	129	106938
Druze	HGDP00582	116	115057
Druze	HGDP00583	160	200500
Druze	HGDP00584	114	102219
Druze	HGDP00586	117	99492.3
Druze	HGDP00587	132	174392
Druze	HGDP00588	159	219857
Druze	HGDP00591	135	192915
Druze	HGDP00594	134	106620
Druze	HGDP00595	127	285849
Druze	HGDP00597	141	216573
Druze	HGDP00598	125	109297
Druze	HGDP00599	137	147945
Druze	HGDP00600	97	86784
Druze	HGDP00601	117	96868.4
Druze	HGDP00602	116	93838.8
Druze	HGDP00604	127	182199
Druze	HGDP00606	138	234574
Palestinian	HGDP00675	116	161234
Palestinian	HGDP00676	114	108536
Palestinian	HGDP00677	137	262420
Palestinian	HGDP00679	130	133424
Palestinian	HGDP00680	96	80474.5
Palestinian	HGDP00683	115	96013.2
Palestinian	HGDP00684	119	124919
Palestinian	HGDP00685	98	87787.5
Palestinian	HGDP00686	123	98064.6
Palestinian	HGDP00687	118	210227
Palestinian	HGDP00688	111	130088
Palestinian	HGDP00689	124	109294
Palestinian	HGDP00690	109	87481.5
Palestinian	HGDP00691	102	86111.8
Palestinian	HGDP00694	100	80897.1
Palestinian	HGDP00696	131	105775
Palestinian	HGDP00697	123	147876
Palestinian	HGDP00698	132	237065
Palestinian	HGDP00699	107	114175
Palestinian	HGDP00700	89	72743.9
Palestinian	HGDP00722	118	170067
Palestinian	HGDP00724	139	247154
Palestinian	HGDP00725	97	88696.2
Palestinian	HGDP00726	124	147686
Palestinian	HGDP00727	131	213968
Palestinian	HGDP00729	120	102705
Palestinian	HGDP00730	111	91933.6
Palestinian	HGDP00731	103	83732.8
Palestinian	HGDP00732	109	104712
Palestinian	HGDP00733	92	80949.7
Palestinian	HGDP00734	114	144584
Palestinian	HGDP00735	132	172486
Palestinian	HGDP00736	119	115828
Palestinian	HGDP00737	135	122671
Palestinian	HGDP00739	106	87551.1
Palestinian	HGDP00740	108	97935.6
Palestinian	HGDP00741	107	110214
Palestinian	HGDP00745	123	203151
Lebanese	Lebanon1	127	113488
Lebanese	Lebanon2	107	90076.8
Lebanese	Lebanon3	163	547663
Lebanese	Lebanon4	90	71572.6
Lebanese	Lebanon5	111	90770.4
Lebanese	Lebanon6	152	452117
Lebanese	Lebanon7	112	181579
Lebanese	Lebanon8	115	92086.3
Lebanese_Christian	Lebanese1AQ127	111	98726.8
Lebanese_Christian	Lebanese1AQ170	121	98614
Lebanese_Christian	Lebanese4AQ115	124	105884
Lebanese_Christian	Lebanese6AQ115	115	107718
Lebanese_Christian	Lebanese6AQ170	122	102391
Lebanese_Christian	Lebanese8AS15	135	123459
Lebanese_Christian	Lebanese10AR37	139	122384
Lebanese_Christian	Lebanese15AR37	56	42705.6
Lebanese_Christian	Lebanese22BA23	126	101052
Lebanese_Muslim	Lebanese2AQ121	119	115873
Lebanese_Muslim	Lebanese2AQ127	81	62345.4
Lebanese_Muslim	Lebanese6AS15	100	87613.4
Lebanese_Muslim	Lebanese7AQ150	95	78014.6
Lebanese_Muslim	Lebanese7AR20	114	92879.9
Lebanese_Muslim	Lebanese7AR23	136	256590
Lebanese_Muslim	Lebanese10AQ127	105	84024.5
Lebanese_Muslim	Lebanese11AS14	104	103721
Lebanese_Muslim	Lebanese20AR21	132	228767
Lebanese_Muslim	Lebanese24AR27	127	114454
Lebanese_Muslim	Lebanese30AR21	139	208729
Iranian	iran2	119	98841.5
Iranian	iran3	128	138538
Iranian	iran11	122	131893
Iranian	iran14	101	92114.4
Iranian	iran16	128	145421
Iranian	iran17	102	85557.2
Iranian	iran19	113	220858
Iranian	iran20	111	98308.3
Iranian	PV009	134	110294
Iranian	PV010	110	129588
Iranian	PV011	117	95098.2
Iranian	PV012	115	124733
Iranian	PV013	114	114364
Iranian	PV014	118	102685
Iranian	PV015	133	112488
Iranian	PV016	137	113861
Iranian	PV017	127	135874
Iranian	PV018	128	187428
Iranian	PV019	135	195211
Iranian	PV020	125	102457
Iranian	PV021	111	139194
Iranian	PV022	152	310943
Iranian	PV023	154	208453
Iranian	PV024	109	88164.5
Iranian	PV025	121	98993.6
Iranian	PV026	96	82952.4
Iranian	PV027	131	112551
Iranian	PV028	135	178346
Iranian	PV029	124	100039
Iranian	PV030	101	87115.7
Iranian	PV031	111	90693
Iranian	PV032	106	137535
Iranian	PV033	114	95880.9
Iranian	PV034	98	91081.5
Iranian	PV035	115	97318.3
Iranian	PV036	114	93450.9
Iranian	PV037	96	82278.9
Iranian	PV038	88	75678.8
Jordanian	Jordan62	95	81808
Jordanian	Jordan214	118	93407.5
Jordanian	Jordan307	152	331821
Jordanian	Jordan384	105	94181.2
Jordanian	Jordan445	135	370107
Jordanian	Jordan503	108	89973.5
Jordanian	Jordan543	122	113032
Jordanian	Jordan603	120	299317
Jordanian	Jordan646	109	117809
Onge	Onge1	345	405728
Onge	Onge2	349	443315
Onge	Onge3	326	476855
Onge	Onge7	336	487467
Onge	Onge9	364	536773
Onge	Onge12	326	418370
Onge	Onge13	359	540398
Onge	Onge14	324	429285
Onge	Onge15	326	423981
Onge	Onge16	355	473018
Onge	Onge17	350	466455

## Sheet: Fig 6 qpAdm
target	p-value	Levant_N	Iran_N	WHG	Mota_Ethiopia
UEB_dmg	0.671526	0.639 ± 0.066	0.326 ± 0.090	0.055 ± 0.045	-0.021 ± 0.020	set to 0
UEB	0.87482	0.564 ± 0.061	0.426 ± 0.080	0.043 ± 0.040	-0.032 ± 0.020	set to 0
BedouinB	0.182317	0.568 ± 0.027	0.343 ± 0.043	0.027 ± 0.016	0.062 ± 0.009
Saudi	0.561657	0.551 ± 0.028	0.376 ± 0.044	0.032 ± 0.017	0.041 ± 0.009
Jew_Yemenite	0.672415	0.579 ± 0.027	0.332 ± 0.044	0.036 ± 0.017	0.053 ± 0.009
Yemeni	0.895286	0.441 ± 0.027	0.334 ± 0.042	0.048 ± 0.016	0.177 ± 0.009
BedouinA	0.430541	0.517 ± 0.022	0.316 ± 0.036	0.058 ± 0.015	0.109 ± 0.008
Syrian	0.589049	0.485 ± 0.026	0.380 ± 0.042	0.075 ± 0.016	0.060 ± 0.009
Lebanese	0.770664	0.527 ± 0.025	0.350 ± 0.040	0.080 ± 0.016	0.044 ± 0.009
Lebanese_Christian	0.172228	0.595 ± 0.025	0.329 ± 0.040	0.078 ± 0.016	-0.002 ± 0.008	set to 0
Lebanese_Muslim	0.606834	0.515 ± 0.025	0.402 ± 0.040	0.069 ± 0.016	0.015 ± 0.008
Jordanian	0.858381	0.514 ± 0.024	0.334 ± 0.038	0.081 ± 0.015	0.072 ± 0.008
Druze	0.254556	0.551 ± 0.025	0.367 ± 0.040	0.078 ± 0.015	0.004 ± 0.008
Cypriot	0.31197	0.625 ± 0.026	0.308 ± 0.043	0.084 ± 0.017	-0.017 ± 0.009	set to 0
Palestinian	0.689973	0.535 ± 0.023	0.335 ± 0.037	0.063 ± 0.014	0.066 ± 0.008
